# Supplementary material for: Global burden and temporal trend of thyroid cancer associated with high BMI from 1990 to 2021
Source: PLoS One. 2026 Mar 20;21(3):e0343394. doi: 10.1371/journal.pone.0343394 (PMC13004390; doi:10.1371/journal.pone.0343394)
Supplement: S1 Table — (XLSX) [file pone.0343394.s001.xlsx]

## Sheet: Sheet1
measure	location	sex	age	cause	rei	metric	year	val	upper	lower
Deaths	Global	Both	All ages	Thyroid cancer	High body-mass index	Percent	1990	0.1003540044469964	0.1274600936536684	0.0753890070555708
Deaths	Global	Both	All ages	Thyroid cancer	High body-mass index	Percent	2021	0.1172153554897866	0.1457889641887206	0.0884472955883192
DALYs (Disability-Adjusted Life Years)	Global	Both	All ages	Thyroid cancer	High body-mass index	Percent	1990	0.0955628779696028	0.1212183149426171	0.0717770165477363
DALYs (Disability-Adjusted Life Years)	Global	Both	All ages	Thyroid cancer	High body-mass index	Percent	2021	0.1162943126625382	0.1447612800505644	0.0881100754393954
