# Supplementary material for: Global burden and temporal trend of thyroid cancer associated with high BMI from 1990 to 2021
Source: PLoS One. 2026 Mar 20;21(3):e0343394. doi: 10.1371/journal.pone.0343394 (PMC13004390; doi:10.1371/journal.pone.0343394)
Supplement: S2 Table — (XLSX) [file pone.0343394.s002.xlsx]

## Sheet: Sheet1
measure_name	age_name	location_name	cause_name	metric_name	1990-Male	1990-Female	1990-Both	2021-Male	2021-Female	2021-Both	location_id
Deaths	Age-standardized	Afghanistan	Thyroid cancer	Rate	0.01(0.01,0.03)	0.08(0.03,0.24)	0.05(0.02,0.13)	0.03(0.02,0.06)	0.14(0.06,0.25)	0.09(0.04,0.16)	160
Deaths	Age-standardized	Albania	Thyroid cancer	Rate	0.10(0.07,0.15)	0.09(0.06,0.13)	0.09(0.06,0.13)	0.07(0.04,0.12)	0.07(0.04,0.11)	0.07(0.04,0.11)	43
Deaths	Age-standardized	Algeria	Thyroid cancer	Rate	0.02(0.02,0.04)	0.07(0.04,0.10)	0.04(0.03,0.06)	0.04(0.03,0.06)	0.09(0.06,0.13)	0.06(0.04,0.09)	139
Deaths	Age-standardized	American Samoa	Thyroid cancer	Rate	0.03(0.02,0.05)	0.28(0.17,0.40)	0.16(0.10,0.22)	0.05(0.03,0.07)	0.34(0.19,0.49)	0.20(0.12,0.28)	298
Deaths	Age-standardized	Andorra	Thyroid cancer	Rate	0.07(0.04,0.11)	0.08(0.04,0.12)	0.07(0.05,0.11)	0.05(0.03,0.08)	0.05(0.03,0.08)	0.05(0.03,0.08)	74
Deaths	Age-standardized	Angola	Thyroid cancer	Rate	0.01(0.01,0.02)	0.03(0.02,0.05)	0.02(0.01,0.04)	0.02(0.01,0.04)	0.04(0.02,0.08)	0.03(0.02,0.06)	168
Deaths	Age-standardized	Antigua and Barbuda	Thyroid cancer	Rate	0.04(0.03,0.05)	0.11(0.08,0.14)	0.08(0.06,0.10)	0.06(0.04,0.08)	0.17(0.13,0.22)	0.12(0.09,0.15)	105
Deaths	Age-standardized	Argentina	Thyroid cancer	Rate	0.08(0.06,0.11)	0.13(0.09,0.17)	0.11(0.08,0.14)	0.09(0.06,0.11)	0.09(0.07,0.12)	0.09(0.07,0.12)	97
Deaths	Age-standardized	Armenia	Thyroid cancer	Rate	0.04(0.03,0.06)	0.09(0.06,0.13)	0.07(0.05,0.10)	0.10(0.07,0.14)	0.15(0.11,0.21)	0.13(0.09,0.18)	33
Deaths	Age-standardized	Australia	Thyroid cancer	Rate	0.05(0.04,0.07)	0.05(0.04,0.07)	0.05(0.04,0.07)	0.07(0.05,0.09)	0.05(0.04,0.07)	0.06(0.04,0.08)	71
Deaths	Age-standardized	Austria	Thyroid cancer	Rate	0.11(0.08,0.14)	0.12(0.09,0.16)	0.12(0.09,0.15)	0.09(0.06,0.12)	0.07(0.04,0.09)	0.08(0.05,0.10)	75
Deaths	Age-standardized	Azerbaijan	Thyroid cancer	Rate	0.04(0.03,0.07)	0.06(0.04,0.09)	0.05(0.04,0.08)	0.04(0.03,0.07)	0.06(0.04,0.09)	0.05(0.04,0.08)	34
Deaths	Age-standardized	Bahrain	Thyroid cancer	Rate	0.04(0.03,0.06)	0.26(0.18,0.36)	0.15(0.10,0.20)	0.07(0.04,0.10)	0.24(0.15,0.34)	0.15(0.10,0.21)	140
Deaths	Age-standardized	Bangladesh	Thyroid cancer	Rate	0.01(0.01,0.02)	0.03(0.01,0.05)	0.02(0.01,0.03)	0.02(0.01,0.04)	0.04(0.02,0.08)	0.03(0.02,0.05)	161
Deaths	Age-standardized	Barbados	Thyroid cancer	Rate	0.05(0.04,0.07)	0.11(0.08,0.14)	0.08(0.06,0.11)	0.07(0.05,0.10)	0.14(0.10,0.20)	0.11(0.08,0.15)	107
Deaths	Age-standardized	Belarus	Thyroid cancer	Rate	0.04(0.03,0.05)	0.07(0.05,0.10)	0.06(0.04,0.08)	0.07(0.05,0.10)	0.09(0.06,0.13)	0.09(0.06,0.12)	57
Deaths	Age-standardized	Belgium	Thyroid cancer	Rate	0.08(0.06,0.11)	0.09(0.07,0.13)	0.09(0.06,0.12)	0.07(0.05,0.10)	0.06(0.04,0.08)	0.06(0.04,0.09)	76
Deaths	Age-standardized	Belize	Thyroid cancer	Rate	0.02(0.02,0.03)	0.05(0.04,0.07)	0.04(0.03,0.05)	0.05(0.04,0.06)	0.08(0.06,0.10)	0.06(0.05,0.08)	108
Deaths	Age-standardized	Benin	Thyroid cancer	Rate	0.01(0.00,0.01)	0.02(0.01,0.03)	0.01(0.01,0.02)	0.01(0.00,0.01)	0.01(0.01,0.02)	0.01(0.01,0.02)	200
Deaths	Age-standardized	Bermuda	Thyroid cancer	Rate	0.11(0.08,0.14)	0.14(0.10,0.18)	0.13(0.09,0.16)	0.13(0.09,0.18)	0.10(0.07,0.14)	0.12(0.08,0.16)	305
Deaths	Age-standardized	Bhutan	Thyroid cancer	Rate	0.03(0.02,0.05)	0.07(0.04,0.12)	0.05(0.03,0.08)	0.06(0.03,0.09)	0.08(0.05,0.15)	0.07(0.04,0.11)	162
Deaths	Age-standardized	Bolivia	Thyroid cancer	Rate	0.07(0.04,0.11)	0.27(0.15,0.43)	0.18(0.11,0.27)	0.11(0.07,0.18)	0.32(0.18,0.51)	0.22(0.14,0.34)	121
Deaths	Age-standardized	Bosnia and Herzegovina	Thyroid cancer	Rate	0.06(0.03,0.08)	0.09(0.06,0.12)	0.07(0.05,0.10)	0.04(0.03,0.07)	0.07(0.05,0.10)	0.06(0.04,0.08)	44
Deaths	Age-standardized	Botswana	Thyroid cancer	Rate	0.02(0.01,0.03)	0.07(0.04,0.12)	0.05(0.03,0.08)	0.04(0.02,0.06)	0.07(0.04,0.13)	0.06(0.04,0.10)	193
Deaths	Age-standardized	Brazil	Thyroid cancer	Rate	0.05(0.04,0.07)	0.09(0.07,0.11)	0.07(0.05,0.09)	0.07(0.05,0.08)	0.08(0.06,0.10)	0.07(0.05,0.09)	135
Deaths	Age-standardized	Brunei	Thyroid cancer	Rate	0.04(0.03,0.07)	0.15(0.09,0.23)	0.10(0.06,0.14)	0.05(0.03,0.08)	0.14(0.09,0.20)	0.10(0.07,0.14)	66
Deaths	Age-standardized	Bulgaria	Thyroid cancer	Rate	0.10(0.07,0.13)	0.11(0.08,0.14)	0.10(0.07,0.13)	0.07(0.05,0.09)	0.08(0.06,0.11)	0.08(0.05,0.11)	45
Deaths	Age-standardized	Burkina Faso	Thyroid cancer	Rate	0.01(0.00,0.01)	0.01(0.01,0.02)	0.01(0.00,0.02)	0.00(0.00,0.01)	0.01(0.01,0.02)	0.01(0.01,0.01)	201
Deaths	Age-standardized	Burundi	Thyroid cancer	Rate	0.02(0.01,0.03)	0.07(0.04,0.11)	0.05(0.03,0.07)	0.03(0.02,0.04)	0.06(0.04,0.10)	0.04(0.03,0.07)	175
Deaths	Age-standardized	Cambodia	Thyroid cancer	Rate	0.02(0.01,0.03)	0.08(0.04,0.11)	0.05(0.03,0.08)	0.04(0.02,0.06)	0.12(0.07,0.18)	0.08(0.05,0.13)	10
Deaths	Age-standardized	Cameroon	Thyroid cancer	Rate	0.01(0.01,0.02)	0.04(0.02,0.05)	0.02(0.01,0.04)	0.01(0.01,0.02)	0.03(0.02,0.04)	0.02(0.01,0.03)	202
Deaths	Age-standardized	Canada	Thyroid cancer	Rate	0.05(0.04,0.07)	0.07(0.05,0.08)	0.06(0.04,0.08)	0.06(0.04,0.07)	0.06(0.04,0.07)	0.06(0.04,0.07)	101
Deaths	Age-standardized	Cape Verde	Thyroid cancer	Rate	0.00(0.00,0.00)	0.01(0.00,0.01)	0.00(0.00,0.00)	0.01(0.00,0.03)	0.01(0.01,0.02)	0.01(0.00,0.03)	203
Deaths	Age-standardized	Central African Republic	Thyroid cancer	Rate	0.01(0.01,0.02)	0.04(0.02,0.06)	0.03(0.02,0.04)	0.02(0.01,0.03)	0.04(0.02,0.08)	0.03(0.02,0.05)	169
Deaths	Age-standardized	Chad	Thyroid cancer	Rate	0.00(0.00,0.01)	0.01(0.01,0.02)	0.01(0.00,0.01)	0.00(0.00,0.01)	0.01(0.01,0.02)	0.01(0.01,0.01)	204
Deaths	Age-standardized	Chile	Thyroid cancer	Rate	0.09(0.06,0.12)	0.15(0.11,0.21)	0.13(0.09,0.17)	0.08(0.06,0.10)	0.11(0.08,0.14)	0.09(0.07,0.12)	98
Deaths	Age-standardized	China	Thyroid cancer	Rate	0.03(0.02,0.04)	0.04(0.03,0.06)	0.04(0.02,0.05)	0.05(0.03,0.07)	0.04(0.02,0.06)	0.04(0.03,0.06)	6
Deaths	Age-standardized	Colombia	Thyroid cancer	Rate	0.07(0.05,0.09)	0.18(0.13,0.23)	0.13(0.09,0.16)	0.08(0.06,0.11)	0.17(0.12,0.23)	0.13(0.09,0.17)	125
Deaths	Age-standardized	Comoros	Thyroid cancer	Rate	0.03(0.02,0.05)	0.07(0.04,0.12)	0.05(0.03,0.08)	0.06(0.03,0.10)	0.10(0.06,0.18)	0.08(0.05,0.13)	176
Deaths	Age-standardized	Congo	Thyroid cancer	Rate	0.02(0.01,0.03)	0.06(0.03,0.09)	0.04(0.03,0.06)	0.03(0.02,0.04)	0.07(0.04,0.12)	0.05(0.03,0.08)	170
Deaths	Age-standardized	Cook Islands	Thyroid cancer	Rate	0.16(0.10,0.23)	0.04(0.03,0.05)	0.10(0.07,0.14)	0.13(0.09,0.20)	0.04(0.02,0.05)	0.08(0.06,0.12)	320
Deaths	Age-standardized	Costa Rica	Thyroid cancer	Rate	0.06(0.04,0.08)	0.13(0.10,0.17)	0.10(0.07,0.12)	0.09(0.06,0.12)	0.13(0.09,0.17)	0.11(0.08,0.14)	126
Deaths	Age-standardized	Cote d'Ivoire	Thyroid cancer	Rate	0.01(0.00,0.01)	0.05(0.04,0.07)	0.03(0.02,0.04)	0.01(0.00,0.01)	0.06(0.04,0.09)	0.03(0.02,0.05)	205
Deaths	Age-standardized	Croatia	Thyroid cancer	Rate	0.12(0.09,0.15)	0.13(0.09,0.16)	0.12(0.09,0.16)	0.06(0.04,0.08)	0.07(0.05,0.10)	0.07(0.05,0.09)	46
Deaths	Age-standardized	Cuba	Thyroid cancer	Rate	0.03(0.02,0.04)	0.07(0.05,0.09)	0.05(0.04,0.07)	0.08(0.06,0.11)	0.10(0.07,0.13)	0.09(0.07,0.12)	109
Deaths	Age-standardized	Cyprus	Thyroid cancer	Rate	0.10(0.07,0.15)	0.13(0.08,0.19)	0.12(0.08,0.17)	0.07(0.04,0.10)	0.06(0.04,0.09)	0.06(0.04,0.09)	77
Deaths	Age-standardized	Czech Republic	Thyroid cancer	Rate	0.11(0.08,0.15)	0.14(0.10,0.18)	0.13(0.09,0.17)	0.05(0.03,0.07)	0.07(0.05,0.10)	0.06(0.04,0.09)	47
Deaths	Age-standardized	Democratic Republic of the Congo	Thyroid cancer	Rate	0.01(0.01,0.02)	0.03(0.02,0.05)	0.02(0.01,0.04)	0.02(0.01,0.03)	0.04(0.02,0.08)	0.03(0.02,0.06)	171
Deaths	Age-standardized	Denmark	Thyroid cancer	Rate	0.04(0.03,0.05)	0.06(0.04,0.07)	0.05(0.04,0.06)	0.04(0.03,0.05)	0.04(0.03,0.05)	0.04(0.03,0.05)	78
Deaths	Age-standardized	Djibouti	Thyroid cancer	Rate	0.02(0.01,0.04)	0.05(0.03,0.08)	0.03(0.02,0.05)	0.04(0.02,0.07)	0.06(0.03,0.12)	0.05(0.03,0.08)	177
Deaths	Age-standardized	Dominica	Thyroid cancer	Rate	0.07(0.05,0.10)	0.10(0.07,0.14)	0.09(0.06,0.12)	0.11(0.07,0.15)	0.10(0.07,0.14)	0.10(0.07,0.14)	110
Deaths	Age-standardized	Dominican Republic	Thyroid cancer	Rate	0.04(0.02,0.05)	0.06(0.04,0.08)	0.05(0.03,0.07)	0.06(0.04,0.08)	0.07(0.05,0.11)	0.07(0.04,0.09)	111
Deaths	Age-standardized	Ecuador	Thyroid cancer	Rate	0.05(0.03,0.06)	0.12(0.09,0.16)	0.08(0.06,0.11)	0.14(0.09,0.19)	0.26(0.18,0.36)	0.20(0.14,0.28)	122
Deaths	Age-standardized	Egypt	Thyroid cancer	Rate	0.03(0.02,0.05)	0.08(0.06,0.14)	0.05(0.04,0.09)	0.06(0.04,0.09)	0.12(0.09,0.18)	0.09(0.06,0.12)	141
Deaths	Age-standardized	El Salvador	Thyroid cancer	Rate	0.06(0.04,0.08)	0.16(0.11,0.22)	0.11(0.08,0.15)	0.08(0.05,0.11)	0.17(0.12,0.24)	0.13(0.09,0.18)	127
Deaths	Age-standardized	Equatorial Guinea	Thyroid cancer	Rate	0.02(0.01,0.03)	0.04(0.03,0.07)	0.03(0.02,0.05)	0.04(0.03,0.07)	0.06(0.03,0.11)	0.05(0.03,0.09)	172
Deaths	Age-standardized	Eritrea	Thyroid cancer	Rate	0.01(0.01,0.02)	0.05(0.03,0.07)	0.03(0.02,0.05)	0.03(0.02,0.05)	0.07(0.04,0.10)	0.05(0.03,0.08)	178
Deaths	Age-standardized	Estonia	Thyroid cancer	Rate	0.05(0.03,0.06)	0.10(0.07,0.14)	0.08(0.06,0.11)	0.08(0.05,0.11)	0.09(0.06,0.12)	0.09(0.06,0.12)	58
Deaths	Age-standardized	Ethiopia	Thyroid cancer	Rate	0.08(0.04,0.12)	0.18(0.10,0.29)	0.13(0.08,0.18)	0.09(0.05,0.14)	0.13(0.08,0.22)	0.11(0.07,0.17)	179
Deaths	Age-standardized	Federated States of Micronesia	Thyroid cancer	Rate	0.05(0.03,0.07)	0.12(0.08,0.18)	0.09(0.06,0.13)	0.08(0.05,0.11)	0.14(0.08,0.20)	0.11(0.07,0.16)	25
Deaths	Age-standardized	Fiji	Thyroid cancer	Rate	0.10(0.05,0.15)	0.30(0.18,0.43)	0.20(0.13,0.29)	0.10(0.07,0.15)	0.35(0.21,0.52)	0.25(0.16,0.36)	22
Deaths	Age-standardized	Finland	Thyroid cancer	Rate	0.07(0.05,0.09)	0.10(0.07,0.13)	0.09(0.07,0.12)	0.05(0.04,0.07)	0.06(0.04,0.07)	0.06(0.04,0.07)	79
Deaths	Age-standardized	France	Thyroid cancer	Rate	0.07(0.05,0.09)	0.08(0.06,0.10)	0.08(0.06,0.10)	0.06(0.04,0.07)	0.04(0.03,0.06)	0.05(0.03,0.07)	80
Deaths	Age-standardized	Gabon	Thyroid cancer	Rate	0.03(0.02,0.04)	0.08(0.05,0.13)	0.06(0.04,0.09)	0.05(0.03,0.07)	0.09(0.05,0.15)	0.07(0.04,0.11)	173
Deaths	Age-standardized	Georgia	Thyroid cancer	Rate	0.06(0.04,0.08)	0.07(0.05,0.10)	0.07(0.05,0.09)	0.10(0.07,0.13)	0.16(0.12,0.22)	0.13(0.10,0.18)	35
Deaths	Age-standardized	Germany	Thyroid cancer	Rate	0.10(0.07,0.12)	0.12(0.09,0.16)	0.11(0.08,0.15)	0.07(0.05,0.09)	0.06(0.04,0.08)	0.06(0.04,0.08)	81
Deaths	Age-standardized	Ghana	Thyroid cancer	Rate	0.00(0.00,0.01)	0.00(0.00,0.00)	0.00(0.00,0.00)	0.01(0.01,0.01)	0.00(0.00,0.00)	0.00(0.00,0.01)	207
Deaths	Age-standardized	Greece	Thyroid cancer	Rate	0.06(0.04,0.07)	0.08(0.06,0.10)	0.07(0.05,0.09)	0.07(0.05,0.09)	0.06(0.04,0.07)	0.06(0.05,0.08)	82
Deaths	Age-standardized	Greenland	Thyroid cancer	Rate	0.04(0.02,0.05)	0.14(0.09,0.20)	0.09(0.07,0.13)	0.03(0.02,0.05)	0.11(0.06,0.16)	0.07(0.04,0.10)	349
Deaths	Age-standardized	Grenada	Thyroid cancer	Rate	0.04(0.03,0.05)	0.16(0.11,0.21)	0.11(0.08,0.14)	0.06(0.04,0.09)	0.18(0.13,0.24)	0.13(0.09,0.17)	112
Deaths	Age-standardized	Guam	Thyroid cancer	Rate	0.02(0.01,0.05)	0.07(0.05,0.12)	0.05(0.03,0.08)	0.05(0.03,0.07)	0.05(0.03,0.07)	0.05(0.04,0.07)	351
Deaths	Age-standardized	Guatemala	Thyroid cancer	Rate	0.05(0.04,0.07)	0.16(0.12,0.21)	0.11(0.08,0.14)	0.06(0.05,0.08)	0.16(0.12,0.21)	0.12(0.09,0.15)	128
Deaths	Age-standardized	Guinea	Thyroid cancer	Rate	0.01(0.01,0.02)	0.03(0.02,0.04)	0.02(0.01,0.03)	0.02(0.01,0.03)	0.03(0.02,0.05)	0.03(0.02,0.04)	208
Deaths	Age-standardized	Guinea-Bissau	Thyroid cancer	Rate	0.01(0.00,0.01)	0.03(0.01,0.04)	0.02(0.01,0.03)	0.01(0.00,0.01)	0.02(0.01,0.03)	0.02(0.01,0.02)	209
Deaths	Age-standardized	Guyana	Thyroid cancer	Rate	0.05(0.04,0.07)	0.08(0.06,0.11)	0.07(0.05,0.09)	0.08(0.05,0.11)	0.11(0.07,0.15)	0.09(0.07,0.13)	113
Deaths	Age-standardized	Haiti	Thyroid cancer	Rate	0.02(0.01,0.03)	0.08(0.05,0.13)	0.05(0.03,0.08)	0.03(0.02,0.04)	0.10(0.06,0.15)	0.06(0.04,0.10)	114
Deaths	Age-standardized	Honduras	Thyroid cancer	Rate	0.02(0.01,0.03)	0.05(0.03,0.07)	0.03(0.02,0.05)	0.04(0.02,0.06)	0.08(0.05,0.13)	0.06(0.04,0.09)	129
Deaths	Age-standardized	Hungary	Thyroid cancer	Rate	0.12(0.09,0.16)	0.15(0.10,0.19)	0.14(0.10,0.18)	0.06(0.04,0.08)	0.08(0.05,0.11)	0.07(0.05,0.10)	48
Deaths	Age-standardized	Iceland	Thyroid cancer	Rate	0.19(0.14,0.25)	0.20(0.15,0.27)	0.20(0.14,0.26)	0.13(0.09,0.17)	0.10(0.07,0.14)	0.11(0.08,0.16)	83
Deaths	Age-standardized	India	Thyroid cancer	Rate	0.01(0.01,0.02)	0.03(0.02,0.04)	0.02(0.01,0.03)	0.03(0.02,0.04)	0.05(0.04,0.07)	0.04(0.03,0.06)	163
Deaths	Age-standardized	Indonesia	Thyroid cancer	Rate	0.02(0.01,0.03)	0.06(0.04,0.08)	0.04(0.03,0.05)	0.04(0.02,0.05)	0.09(0.05,0.14)	0.07(0.04,0.09)	11
Deaths	Age-standardized	Iran	Thyroid cancer	Rate	0.01(0.01,0.01)	0.03(0.01,0.04)	0.02(0.01,0.02)	0.04(0.02,0.05)	0.06(0.02,0.09)	0.05(0.02,0.07)	142
Deaths	Age-standardized	Iraq	Thyroid cancer	Rate	0.06(0.04,0.10)	0.08(0.04,0.15)	0.07(0.04,0.12)	0.09(0.06,0.13)	0.10(0.07,0.16)	0.10(0.07,0.14)	143
Deaths	Age-standardized	Ireland	Thyroid cancer	Rate	0.08(0.06,0.10)	0.10(0.07,0.13)	0.09(0.07,0.12)	0.05(0.03,0.07)	0.05(0.04,0.07)	0.05(0.03,0.07)	84
Deaths	Age-standardized	Israel	Thyroid cancer	Rate	0.09(0.07,0.12)	0.15(0.11,0.20)	0.12(0.09,0.16)	0.08(0.05,0.10)	0.08(0.06,0.12)	0.08(0.06,0.11)	85
Deaths	Age-standardized	Italy	Thyroid cancer	Rate	0.08(0.06,0.10)	0.11(0.08,0.14)	0.10(0.07,0.13)	0.06(0.04,0.08)	0.06(0.04,0.08)	0.06(0.04,0.08)	86
Deaths	Age-standardized	Jamaica	Thyroid cancer	Rate	0.03(0.02,0.04)	0.09(0.06,0.11)	0.06(0.05,0.08)	0.05(0.04,0.08)	0.14(0.10,0.20)	0.10(0.07,0.14)	115
Deaths	Age-standardized	Japan	Thyroid cancer	Rate	0.04(0.03,0.05)	0.07(0.05,0.09)	0.06(0.04,0.08)	0.04(0.03,0.05)	0.05(0.03,0.08)	0.05(0.03,0.07)	67
Deaths	Age-standardized	Jordan	Thyroid cancer	Rate	0.04(0.03,0.06)	0.14(0.09,0.21)	0.09(0.06,0.13)	0.06(0.04,0.09)	0.12(0.08,0.19)	0.09(0.06,0.13)	144
Deaths	Age-standardized	Kazakhstan	Thyroid cancer	Rate	0.11(0.08,0.14)	0.16(0.11,0.21)	0.14(0.10,0.18)	0.05(0.04,0.07)	0.12(0.09,0.16)	0.10(0.07,0.13)	36
Deaths	Age-standardized	Kenya	Thyroid cancer	Rate	0.01(0.00,0.01)	0.02(0.01,0.04)	0.01(0.01,0.02)	0.02(0.01,0.03)	0.03(0.02,0.06)	0.03(0.02,0.04)	180
Deaths	Age-standardized	Kiribati	Thyroid cancer	Rate	0.00(0.00,0.01)	0.00(0.00,0.01)	0.00(0.00,0.01)	0.00(0.00,0.01)	0.00(0.00,0.01)	0.00(0.00,0.01)	23
Deaths	Age-standardized	Kuwait	Thyroid cancer	Rate	0.05(0.04,0.07)	0.12(0.09,0.15)	0.08(0.06,0.10)	0.08(0.05,0.10)	0.12(0.08,0.15)	0.09(0.07,0.12)	145
Deaths	Age-standardized	Kyrgyzstan	Thyroid cancer	Rate	0.05(0.03,0.07)	0.14(0.09,0.19)	0.10(0.07,0.14)	0.04(0.03,0.06)	0.13(0.09,0.18)	0.09(0.06,0.13)	37
Deaths	Age-standardized	Laos	Thyroid cancer	Rate	0.02(0.01,0.04)	0.09(0.05,0.14)	0.06(0.03,0.09)	0.04(0.02,0.06)	0.11(0.06,0.17)	0.08(0.05,0.12)	12
Deaths	Age-standardized	Latvia	Thyroid cancer	Rate	0.04(0.03,0.06)	0.09(0.06,0.12)	0.07(0.05,0.10)	0.09(0.06,0.12)	0.12(0.08,0.18)	0.11(0.08,0.16)	59
Deaths	Age-standardized	Lebanon	Thyroid cancer	Rate	0.05(0.03,0.08)	0.09(0.06,0.14)	0.07(0.05,0.10)	0.07(0.05,0.10)	0.07(0.05,0.10)	0.07(0.05,0.10)	146
Deaths	Age-standardized	Lesotho	Thyroid cancer	Rate	0.02(0.01,0.03)	0.07(0.04,0.11)	0.05(0.03,0.08)	0.04(0.03,0.06)	0.13(0.08,0.22)	0.10(0.06,0.16)	194
Deaths	Age-standardized	Liberia	Thyroid cancer	Rate	0.01(0.00,0.01)	0.03(0.01,0.04)	0.02(0.01,0.03)	0.01(0.00,0.01)	0.02(0.01,0.03)	0.02(0.01,0.02)	210
Deaths	Age-standardized	Libya	Thyroid cancer	Rate	0.03(0.02,0.05)	0.12(0.08,0.20)	0.07(0.05,0.12)	0.05(0.03,0.08)	0.18(0.12,0.27)	0.12(0.08,0.17)	147
Deaths	Age-standardized	Lithuania	Thyroid cancer	Rate	0.04(0.03,0.06)	0.07(0.05,0.10)	0.06(0.04,0.08)	0.09(0.06,0.11)	0.09(0.06,0.11)	0.09(0.06,0.12)	60
Deaths	Age-standardized	Luxembourg	Thyroid cancer	Rate	0.14(0.10,0.19)	0.12(0.09,0.16)	0.13(0.10,0.17)	0.09(0.07,0.12)	0.06(0.04,0.08)	0.08(0.06,0.10)	87
Deaths	Age-standardized	Macedonia	Thyroid cancer	Rate	0.08(0.05,0.12)	0.11(0.07,0.14)	0.09(0.06,0.12)	0.07(0.04,0.10)	0.09(0.06,0.13)	0.08(0.06,0.11)	49
Deaths	Age-standardized	Madagascar	Thyroid cancer	Rate	0.02(0.01,0.03)	0.05(0.03,0.07)	0.03(0.02,0.05)	0.02(0.01,0.04)	0.07(0.04,0.10)	0.05(0.03,0.07)	181
Deaths	Age-standardized	Malawi	Thyroid cancer	Rate	0.02(0.01,0.03)	0.06(0.04,0.09)	0.04(0.03,0.06)	0.04(0.02,0.05)	0.09(0.06,0.14)	0.07(0.04,0.10)	182
Deaths	Age-standardized	Malaysia	Thyroid cancer	Rate	0.04(0.03,0.06)	0.11(0.08,0.16)	0.08(0.05,0.11)	0.06(0.04,0.09)	0.14(0.10,0.20)	0.10(0.07,0.14)	13
Deaths	Age-standardized	Maldives	Thyroid cancer	Rate	0.02(0.01,0.04)	0.07(0.03,0.11)	0.04(0.02,0.06)	0.03(0.02,0.04)	0.04(0.02,0.06)	0.03(0.02,0.04)	14
Deaths	Age-standardized	Mali	Thyroid cancer	Rate	0.01(0.01,0.02)	0.07(0.05,0.09)	0.04(0.03,0.06)	0.02(0.01,0.03)	0.06(0.04,0.10)	0.04(0.03,0.06)	211
Deaths	Age-standardized	Malta	Thyroid cancer	Rate	0.06(0.04,0.08)	0.12(0.09,0.17)	0.10(0.07,0.13)	0.05(0.03,0.06)	0.08(0.05,0.10)	0.06(0.04,0.08)	88
Deaths	Age-standardized	Marshall Islands	Thyroid cancer	Rate	0.04(0.03,0.06)	0.11(0.07,0.16)	0.08(0.06,0.11)	0.07(0.04,0.10)	0.14(0.08,0.21)	0.10(0.07,0.15)	24
Deaths	Age-standardized	Mauritania	Thyroid cancer	Rate	0.01(0.01,0.02)	0.03(0.01,0.05)	0.02(0.01,0.03)	0.01(0.01,0.02)	0.02(0.01,0.03)	0.02(0.01,0.02)	212
Deaths	Age-standardized	Mauritius	Thyroid cancer	Rate	0.03(0.02,0.04)	0.08(0.06,0.10)	0.06(0.04,0.08)	0.03(0.02,0.04)	0.06(0.04,0.07)	0.05(0.03,0.06)	183
Deaths	Age-standardized	Mexico	Thyroid cancer	Rate	0.06(0.05,0.08)	0.15(0.12,0.19)	0.11(0.08,0.14)	0.10(0.07,0.13)	0.18(0.13,0.23)	0.14(0.10,0.18)	130
Deaths	Age-standardized	Moldova	Thyroid cancer	Rate	0.06(0.04,0.07)	0.08(0.06,0.10)	0.07(0.05,0.09)	0.07(0.05,0.09)	0.07(0.05,0.09)	0.07(0.05,0.09)	61
Deaths	Age-standardized	Monaco	Thyroid cancer	Rate	0.07(0.05,0.11)	0.08(0.05,0.12)	0.08(0.05,0.11)	0.08(0.05,0.12)	0.08(0.05,0.11)	0.08(0.05,0.11)	367
Deaths	Age-standardized	Mongolia	Thyroid cancer	Rate	0.06(0.03,0.09)	0.10(0.06,0.17)	0.08(0.05,0.12)	0.06(0.04,0.09)	0.09(0.06,0.14)	0.08(0.05,0.11)	38
Deaths	Age-standardized	Montenegro	Thyroid cancer	Rate	0.09(0.06,0.12)	0.09(0.06,0.13)	0.09(0.06,0.12)	0.11(0.07,0.16)	0.11(0.07,0.16)	0.11(0.08,0.15)	50
Deaths	Age-standardized	Morocco	Thyroid cancer	Rate	0.02(0.01,0.03)	0.05(0.03,0.07)	0.03(0.02,0.05)	0.04(0.02,0.05)	0.06(0.04,0.10)	0.05(0.03,0.07)	148
Deaths	Age-standardized	Mozambique	Thyroid cancer	Rate	0.03(0.02,0.04)	0.05(0.03,0.09)	0.04(0.03,0.07)	0.06(0.03,0.08)	0.08(0.04,0.16)	0.07(0.04,0.12)	184
Deaths	Age-standardized	Myanmar	Thyroid cancer	Rate	0.02(0.01,0.03)	0.09(0.05,0.13)	0.06(0.04,0.08)	0.03(0.02,0.05)	0.09(0.06,0.14)	0.07(0.04,0.10)	15
Deaths	Age-standardized	Namibia	Thyroid cancer	Rate	0.02(0.01,0.03)	0.04(0.03,0.06)	0.03(0.02,0.04)	0.04(0.03,0.06)	0.07(0.04,0.11)	0.06(0.04,0.09)	195
Deaths	Age-standardized	Nauru	Thyroid cancer	Rate	0.06(0.04,0.09)	0.16(0.10,0.24)	0.10(0.07,0.15)	0.09(0.05,0.16)	0.19(0.10,0.32)	0.15(0.09,0.23)	369
Deaths	Age-standardized	Nepal	Thyroid cancer	Rate	0.01(0.01,0.02)	0.03(0.02,0.05)	0.02(0.01,0.03)	0.03(0.02,0.05)	0.05(0.03,0.07)	0.04(0.03,0.06)	164
Deaths	Age-standardized	Netherlands	Thyroid cancer	Rate	0.04(0.03,0.06)	0.08(0.06,0.10)	0.06(0.05,0.08)	0.05(0.03,0.06)	0.06(0.04,0.08)	0.05(0.04,0.07)	89
Deaths	Age-standardized	New Zealand	Thyroid cancer	Rate	0.06(0.04,0.07)	0.08(0.06,0.11)	0.07(0.05,0.09)	0.07(0.05,0.09)	0.05(0.03,0.06)	0.06(0.04,0.08)	72
Deaths	Age-standardized	Nicaragua	Thyroid cancer	Rate	0.04(0.03,0.05)	0.09(0.06,0.12)	0.07(0.05,0.09)	0.06(0.04,0.08)	0.12(0.07,0.17)	0.09(0.06,0.13)	131
Deaths	Age-standardized	Niger	Thyroid cancer	Rate	0.00(0.00,0.01)	0.02(0.01,0.03)	0.01(0.00,0.02)	0.00(0.00,0.00)	0.01(0.01,0.02)	0.01(0.00,0.01)	213
Deaths	Age-standardized	Nigeria	Thyroid cancer	Rate	0.00(0.00,0.00)	0.00(0.00,0.01)	0.00(0.00,0.00)	0.00(0.00,0.00)	0.01(0.00,0.01)	0.00(0.00,0.01)	214
Deaths	Age-standardized	Niue	Thyroid cancer	Rate	0.05(0.03,0.07)	0.09(0.06,0.14)	0.08(0.05,0.11)	0.08(0.05,0.12)	0.12(0.07,0.17)	0.10(0.07,0.15)	374
Deaths	Age-standardized	North Korea	Thyroid cancer	Rate	0.02(0.01,0.04)	0.04(0.03,0.06)	0.03(0.02,0.05)	0.03(0.02,0.05)	0.05(0.03,0.08)	0.04(0.03,0.07)	7
Deaths	Age-standardized	Northern Mariana Islands	Thyroid cancer	Rate	0.03(0.01,0.07)	0.09(0.05,0.12)	0.05(0.03,0.08)	0.06(0.04,0.08)	0.10(0.05,0.14)	0.08(0.05,0.11)	376
Deaths	Age-standardized	Norway	Thyroid cancer	Rate	0.05(0.04,0.07)	0.07(0.05,0.10)	0.07(0.05,0.09)	0.05(0.04,0.07)	0.05(0.04,0.07)	0.05(0.04,0.07)	90
Deaths	Age-standardized	Oman	Thyroid cancer	Rate	0.02(0.01,0.03)	0.05(0.03,0.07)	0.03(0.02,0.04)	0.04(0.03,0.06)	0.06(0.04,0.09)	0.05(0.04,0.07)	150
Deaths	Age-standardized	Pakistan	Thyroid cancer	Rate	0.03(0.02,0.05)	0.10(0.06,0.15)	0.06(0.04,0.09)	0.06(0.04,0.10)	0.16(0.10,0.23)	0.11(0.07,0.15)	165
Deaths	Age-standardized	Palau	Thyroid cancer	Rate	0.05(0.04,0.07)	0.15(0.09,0.23)	0.10(0.07,0.15)	0.07(0.04,0.10)	0.17(0.12,0.25)	0.12(0.08,0.16)	380
Deaths	Age-standardized	Palestine	Thyroid cancer	Rate	0.05(0.03,0.07)	0.17(0.10,0.26)	0.12(0.07,0.17)	0.07(0.03,0.10)	0.16(0.09,0.23)	0.12(0.07,0.16)	149
Deaths	Age-standardized	Panama	Thyroid cancer	Rate	0.05(0.04,0.06)	0.12(0.09,0.15)	0.08(0.06,0.11)	0.08(0.06,0.12)	0.14(0.10,0.19)	0.11(0.08,0.15)	132
Deaths	Age-standardized	Papua New Guinea	Thyroid cancer	Rate	0.02(0.01,0.03)	0.06(0.03,0.10)	0.04(0.02,0.06)	0.03(0.01,0.04)	0.07(0.04,0.13)	0.04(0.02,0.08)	26
Deaths	Age-standardized	Paraguay	Thyroid cancer	Rate	0.06(0.04,0.09)	0.13(0.09,0.18)	0.09(0.07,0.13)	0.11(0.07,0.16)	0.15(0.09,0.22)	0.13(0.08,0.18)	136
Deaths	Age-standardized	Peru	Thyroid cancer	Rate	0.06(0.04,0.08)	0.15(0.10,0.20)	0.10(0.07,0.14)	0.08(0.05,0.12)	0.18(0.10,0.26)	0.13(0.08,0.19)	123
Deaths	Age-standardized	Philippines	Thyroid cancer	Rate	0.04(0.03,0.06)	0.11(0.07,0.16)	0.07(0.05,0.10)	0.07(0.04,0.10)	0.16(0.11,0.22)	0.12(0.08,0.16)	16
Deaths	Age-standardized	Poland	Thyroid cancer	Rate	0.15(0.11,0.19)	0.18(0.14,0.23)	0.17(0.13,0.22)	0.05(0.04,0.07)	0.09(0.07,0.12)	0.08(0.06,0.10)	51
Deaths	Age-standardized	Portugal	Thyroid cancer	Rate	0.07(0.05,0.10)	0.10(0.08,0.14)	0.09(0.07,0.12)	0.06(0.04,0.08)	0.05(0.04,0.08)	0.06(0.04,0.08)	91
Deaths	Age-standardized	Puerto Rico	Thyroid cancer	Rate	0.07(0.06,0.09)	0.09(0.07,0.11)	0.08(0.06,0.10)	0.08(0.06,0.11)	0.06(0.04,0.08)	0.07(0.05,0.09)	385
Deaths	Age-standardized	Qatar	Thyroid cancer	Rate	0.07(0.04,0.11)	0.28(0.17,0.41)	0.15(0.10,0.21)	0.12(0.07,0.18)	0.18(0.12,0.26)	0.14(0.10,0.20)	151
Deaths	Age-standardized	Romania	Thyroid cancer	Rate	0.07(0.05,0.09)	0.09(0.06,0.11)	0.08(0.06,0.10)	0.05(0.04,0.07)	0.07(0.05,0.09)	0.06(0.04,0.08)	52
Deaths	Age-standardized	Russian Federation	Thyroid cancer	Rate	0.05(0.04,0.07)	0.08(0.06,0.10)	0.07(0.05,0.09)	0.06(0.05,0.08)	0.09(0.07,0.11)	0.08(0.06,0.10)	62
Deaths	Age-standardized	Rwanda	Thyroid cancer	Rate	0.03(0.02,0.05)	0.10(0.06,0.16)	0.07(0.05,0.10)	0.04(0.02,0.07)	0.09(0.06,0.14)	0.07(0.04,0.10)	185
Deaths	Age-standardized	Saint Kitts and Nevis	Thyroid cancer	Rate	0.07(0.05,0.09)	0.09(0.07,0.12)	0.08(0.06,0.10)	0.09(0.06,0.12)	0.09(0.06,0.11)	0.09(0.07,0.12)	393
Deaths	Age-standardized	Saint Lucia	Thyroid cancer	Rate	0.04(0.03,0.05)	0.17(0.13,0.22)	0.11(0.08,0.14)	0.05(0.04,0.07)	0.17(0.12,0.22)	0.11(0.08,0.15)	116
Deaths	Age-standardized	Saint Vincent and the Grenadines	Thyroid cancer	Rate	0.04(0.03,0.06)	0.16(0.12,0.21)	0.11(0.08,0.15)	0.10(0.07,0.13)	0.19(0.14,0.25)	0.15(0.11,0.19)	117
Deaths	Age-standardized	Samoa	Thyroid cancer	Rate	0.09(0.06,0.12)	0.16(0.09,0.36)	0.13(0.08,0.23)	0.09(0.06,0.13)	0.19(0.11,0.39)	0.14(0.09,0.24)	27
Deaths	Age-standardized	San Marino	Thyroid cancer	Rate	0.16(0.11,0.22)	0.13(0.08,0.18)	0.14(0.10,0.19)	0.09(0.05,0.15)	0.07(0.04,0.11)	0.08(0.05,0.13)	396
Deaths	Age-standardized	Sao Tome and Principe	Thyroid cancer	Rate	0.01(0.00,0.01)	0.00(0.00,0.00)	0.00(0.00,0.01)	0.01(0.01,0.02)	0.00(0.00,0.00)	0.01(0.00,0.01)	215
Deaths	Age-standardized	Saudi Arabia	Thyroid cancer	Rate	0.05(0.03,0.07)	0.11(0.06,0.22)	0.07(0.04,0.13)	0.11(0.07,0.16)	0.17(0.12,0.27)	0.14(0.10,0.19)	152
Deaths	Age-standardized	Senegal	Thyroid cancer	Rate	0.01(0.00,0.01)	0.02(0.01,0.03)	0.01(0.01,0.02)	0.01(0.00,0.01)	0.02(0.01,0.03)	0.01(0.01,0.02)	216
Deaths	Age-standardized	Serbia	Thyroid cancer	Rate	0.06(0.04,0.09)	0.10(0.06,0.15)	0.08(0.06,0.12)	0.06(0.04,0.09)	0.09(0.06,0.14)	0.08(0.05,0.11)	53
Deaths	Age-standardized	Seychelles	Thyroid cancer	Rate	0.02(0.01,0.02)	0.05(0.04,0.08)	0.04(0.03,0.05)	0.03(0.02,0.04)	0.05(0.04,0.07)	0.04(0.03,0.06)	186
Deaths	Age-standardized	Sierra Leone	Thyroid cancer	Rate	0.01(0.00,0.01)	0.02(0.01,0.03)	0.01(0.01,0.02)	0.00(0.00,0.01)	0.02(0.01,0.02)	0.01(0.01,0.02)	217
Deaths	Age-standardized	Singapore	Thyroid cancer	Rate	0.05(0.03,0.07)	0.06(0.04,0.09)	0.06(0.04,0.08)	0.04(0.03,0.05)	0.05(0.04,0.08)	0.05(0.03,0.07)	69
Deaths	Age-standardized	Slovakia	Thyroid cancer	Rate	0.09(0.06,0.12)	0.13(0.09,0.19)	0.12(0.08,0.15)	0.07(0.04,0.10)	0.09(0.06,0.14)	0.08(0.06,0.12)	54
Deaths	Age-standardized	Slovenia	Thyroid cancer	Rate	0.09(0.06,0.12)	0.10(0.08,0.14)	0.10(0.07,0.13)	0.04(0.03,0.06)	0.06(0.04,0.08)	0.05(0.04,0.07)	55
Deaths	Age-standardized	Solomon Islands	Thyroid cancer	Rate	0.03(0.02,0.04)	0.07(0.04,0.13)	0.05(0.03,0.08)	0.05(0.03,0.07)	0.09(0.05,0.16)	0.07(0.04,0.11)	28
Deaths	Age-standardized	Somalia	Thyroid cancer	Rate	0.03(0.02,0.04)	0.07(0.04,0.11)	0.05(0.03,0.07)	0.04(0.02,0.06)	0.08(0.05,0.14)	0.06(0.04,0.10)	187
Deaths	Age-standardized	South Africa	Thyroid cancer	Rate	0.03(0.02,0.04)	0.06(0.04,0.09)	0.05(0.03,0.07)	0.05(0.04,0.07)	0.09(0.06,0.12)	0.07(0.05,0.10)	196
Deaths	Age-standardized	South Korea	Thyroid cancer	Rate	0.05(0.03,0.08)	0.07(0.04,0.15)	0.06(0.03,0.12)	0.04(0.03,0.07)	0.06(0.04,0.10)	0.06(0.04,0.08)	68
Deaths	Age-standardized	South Sudan	Thyroid cancer	Rate	0.02(0.01,0.04)	0.05(0.03,0.08)	0.03(0.02,0.05)	0.04(0.02,0.06)	0.06(0.04,0.11)	0.05(0.03,0.08)	435
Deaths	Age-standardized	Spain	Thyroid cancer	Rate	0.07(0.05,0.09)	0.09(0.06,0.12)	0.08(0.06,0.10)	0.06(0.04,0.08)	0.05(0.04,0.07)	0.06(0.04,0.08)	92
Deaths	Age-standardized	Sri Lanka	Thyroid cancer	Rate	0.03(0.02,0.05)	0.08(0.05,0.11)	0.06(0.04,0.07)	0.03(0.02,0.05)	0.07(0.04,0.10)	0.05(0.03,0.08)	17
Deaths	Age-standardized	Sudan	Thyroid cancer	Rate	0.01(0.01,0.03)	0.05(0.02,0.15)	0.03(0.01,0.08)	0.03(0.02,0.05)	0.08(0.05,0.14)	0.05(0.03,0.09)	522
Deaths	Age-standardized	Suriname	Thyroid cancer	Rate	0.03(0.02,0.04)	0.09(0.06,0.13)	0.06(0.04,0.08)	0.04(0.02,0.05)	0.08(0.05,0.12)	0.06(0.04,0.09)	118
Deaths	Age-standardized	Swaziland	Thyroid cancer	Rate	0.04(0.03,0.06)	0.11(0.07,0.18)	0.09(0.05,0.13)	0.08(0.04,0.12)	0.16(0.09,0.26)	0.13(0.08,0.20)	197
Deaths	Age-standardized	Sweden	Thyroid cancer	Rate	0.06(0.04,0.08)	0.08(0.06,0.10)	0.07(0.05,0.09)	0.05(0.04,0.07)	0.05(0.04,0.07)	0.05(0.04,0.07)	93
Deaths	Age-standardized	Switzerland	Thyroid cancer	Rate	0.06(0.04,0.08)	0.07(0.05,0.10)	0.07(0.05,0.09)	0.04(0.03,0.06)	0.04(0.03,0.05)	0.04(0.03,0.05)	94
Deaths	Age-standardized	Syria	Thyroid cancer	Rate	0.02(0.01,0.04)	0.05(0.02,0.13)	0.03(0.02,0.08)	0.05(0.03,0.07)	0.09(0.05,0.16)	0.07(0.04,0.11)	153
Deaths	Age-standardized	Taiwan (Province of China)	Thyroid cancer	Rate	0.04(0.03,0.06)	0.08(0.06,0.11)	0.06(0.05,0.08)	0.06(0.04,0.08)	0.07(0.05,0.10)	0.07(0.05,0.09)	8
Deaths	Age-standardized	Tajikistan	Thyroid cancer	Rate	0.00(0.00,0.00)	0.00(0.00,0.00)	0.00(0.00,0.00)	0.00(0.00,0.00)	0.00(0.00,0.00)	0.00(0.00,0.00)	39
Deaths	Age-standardized	Tanzania	Thyroid cancer	Rate	0.03(0.02,0.05)	0.08(0.05,0.12)	0.06(0.04,0.08)	0.05(0.03,0.09)	0.11(0.07,0.17)	0.08(0.06,0.12)	189
Deaths	Age-standardized	Thailand	Thyroid cancer	Rate	0.03(0.02,0.05)	0.08(0.05,0.12)	0.06(0.04,0.08)	0.04(0.03,0.08)	0.09(0.06,0.14)	0.07(0.04,0.11)	18
Deaths	Age-standardized	The Bahamas	Thyroid cancer	Rate	0.06(0.05,0.08)	0.11(0.08,0.14)	0.09(0.07,0.12)	0.10(0.07,0.13)	0.15(0.10,0.19)	0.12(0.09,0.16)	106
Deaths	Age-standardized	The Gambia	Thyroid cancer	Rate	0.01(0.00,0.01)	0.02(0.02,0.04)	0.01(0.01,0.02)	0.01(0.01,0.01)	0.03(0.02,0.05)	0.02(0.01,0.03)	206
Deaths	Age-standardized	Timor-Leste	Thyroid cancer	Rate	0.01(0.01,0.02)	0.05(0.03,0.07)	0.03(0.02,0.05)	0.02(0.01,0.03)	0.06(0.04,0.10)	0.04(0.03,0.06)	19
Deaths	Age-standardized	Togo	Thyroid cancer	Rate	0.01(0.00,0.01)	0.02(0.01,0.03)	0.01(0.01,0.02)	0.01(0.00,0.01)	0.02(0.01,0.03)	0.01(0.01,0.02)	218
Deaths	Age-standardized	Tokelau	Thyroid cancer	Rate	0.04(0.02,0.07)	0.10(0.07,0.15)	0.07(0.05,0.11)	0.07(0.04,0.11)	0.11(0.07,0.16)	0.09(0.06,0.13)	413
Deaths	Age-standardized	Tonga	Thyroid cancer	Rate	0.04(0.03,0.06)	0.08(0.05,0.13)	0.06(0.04,0.09)	0.07(0.04,0.11)	0.10(0.05,0.16)	0.09(0.05,0.13)	29
Deaths	Age-standardized	Trinidad and Tobago	Thyroid cancer	Rate	0.05(0.04,0.06)	0.12(0.09,0.15)	0.09(0.07,0.11)	0.07(0.05,0.10)	0.12(0.08,0.16)	0.10(0.06,0.13)	119
Deaths	Age-standardized	Tunisia	Thyroid cancer	Rate	0.02(0.02,0.04)	0.06(0.04,0.08)	0.04(0.03,0.06)	0.04(0.03,0.07)	0.07(0.05,0.11)	0.06(0.04,0.09)	154
Deaths	Age-standardized	Turkey	Thyroid cancer	Rate	0.06(0.04,0.09)	0.13(0.09,0.19)	0.10(0.07,0.14)	0.08(0.05,0.11)	0.11(0.07,0.15)	0.09(0.07,0.13)	155
Deaths	Age-standardized	Turkmenistan	Thyroid cancer	Rate	0.09(0.06,0.11)	0.09(0.06,0.11)	0.09(0.06,0.11)	0.06(0.04,0.08)	0.08(0.05,0.11)	0.07(0.05,0.10)	40
Deaths	Age-standardized	Tuvalu	Thyroid cancer	Rate	0.04(0.03,0.06)	0.10(0.06,0.15)	0.07(0.05,0.11)	0.06(0.04,0.10)	0.12(0.07,0.18)	0.09(0.06,0.14)	416
Deaths	Age-standardized	Uganda	Thyroid cancer	Rate	0.04(0.02,0.07)	0.06(0.04,0.09)	0.05(0.03,0.08)	0.09(0.06,0.14)	0.13(0.08,0.20)	0.11(0.08,0.17)	190
Deaths	Age-standardized	Ukraine	Thyroid cancer	Rate	0.04(0.03,0.06)	0.06(0.04,0.09)	0.06(0.04,0.08)	0.06(0.04,0.09)	0.08(0.05,0.12)	0.07(0.05,0.10)	63
Deaths	Age-standardized	United Arab Emirates	Thyroid cancer	Rate	0.06(0.03,0.09)	0.31(0.16,0.47)	0.16(0.09,0.24)	0.08(0.05,0.11)	0.75(0.50,1.08)	0.21(0.15,0.30)	156
Deaths	Age-standardized	United Kingdom	Thyroid cancer	Rate	0.06(0.04,0.07)	0.07(0.05,0.09)	0.07(0.05,0.08)	0.05(0.04,0.07)	0.06(0.05,0.08)	0.06(0.04,0.07)	95
Deaths	Age-standardized	United States	Thyroid cancer	Rate	0.06(0.04,0.07)	0.05(0.04,0.07)	0.06(0.04,0.07)	0.08(0.06,0.10)	0.07(0.05,0.08)	0.07(0.05,0.09)	102
Deaths	Age-standardized	Uruguay	Thyroid cancer	Rate	0.08(0.06,0.10)	0.12(0.08,0.16)	0.10(0.07,0.14)	0.11(0.08,0.14)	0.11(0.08,0.15)	0.11(0.08,0.15)	99
Deaths	Age-standardized	Uzbekistan	Thyroid cancer	Rate	0.01(0.01,0.01)	0.02(0.01,0.02)	0.01(0.01,0.02)	0.02(0.02,0.03)	0.04(0.03,0.06)	0.03(0.02,0.05)	41
Deaths	Age-standardized	Vanuatu	Thyroid cancer	Rate	0.03(0.02,0.04)	0.07(0.04,0.12)	0.05(0.03,0.07)	0.04(0.03,0.06)	0.09(0.06,0.15)	0.07(0.04,0.10)	30
Deaths	Age-standardized	Venezuela	Thyroid cancer	Rate	0.05(0.04,0.06)	0.10(0.08,0.13)	0.08(0.06,0.10)	0.08(0.05,0.12)	0.14(0.09,0.19)	0.11(0.08,0.16)	133
Deaths	Age-standardized	Vietnam	Thyroid cancer	Rate	0.02(0.01,0.03)	0.04(0.02,0.06)	0.03(0.02,0.05)	0.04(0.03,0.06)	0.08(0.05,0.13)	0.07(0.04,0.10)	20
Deaths	Age-standardized	Virgin Islands, U.S.	Thyroid cancer	Rate	0.04(0.03,0.06)	0.07(0.05,0.09)	0.06(0.04,0.07)	0.04(0.03,0.06)	0.03(0.02,0.05)	0.04(0.02,0.05)	422
Deaths	Age-standardized	Yemen	Thyroid cancer	Rate	0.01(0.00,0.02)	0.03(0.01,0.08)	0.02(0.01,0.05)	0.02(0.02,0.04)	0.06(0.03,0.09)	0.04(0.03,0.06)	157
Deaths	Age-standardized	Zambia	Thyroid cancer	Rate	0.03(0.02,0.05)	0.08(0.05,0.12)	0.05(0.04,0.08)	0.10(0.03,0.19)	0.12(0.07,0.26)	0.12(0.06,0.21)	191
Deaths	Age-standardized	Zimbabwe	Thyroid cancer	Rate	0.03(0.02,0.04)	0.12(0.08,0.17)	0.08(0.05,0.11)	0.06(0.04,0.09)	0.25(0.16,0.36)	0.17(0.12,0.24)	198
DALYs (Disability-Adjusted Life Years)	Age-standardized	Afghanistan	Thyroid cancer	Rate	0.41(0.18,0.97)	2.55(0.79,7.40)	1.49(0.49,4.10)	0.96(0.54,1.59)	4.24(1.78,7.79)	2.74(1.22,4.81)	160
DALYs (Disability-Adjusted Life Years)	Age-standardized	Albania	Thyroid cancer	Rate	2.43(1.54,3.55)	2.17(1.35,3.25)	2.29(1.52,3.12)	1.79(0.99,3.25)	1.65(0.98,2.62)	1.72(1.10,2.66)	43
DALYs (Disability-Adjusted Life Years)	Age-standardized	Algeria	Thyroid cancer	Rate	0.58(0.37,0.90)	1.71(1.18,2.62)	1.13(0.80,1.63)	1.15(0.72,1.67)	2.55(1.62,3.63)	1.82(1.20,2.51)	139
DALYs (Disability-Adjusted Life Years)	Age-standardized	American Samoa	Thyroid cancer	Rate	0.74(0.44,1.46)	6.68(4.11,9.46)	3.68(2.46,5.05)	1.36(0.92,1.85)	8.40(5.03,11.85)	4.87(3.09,6.82)	298
DALYs (Disability-Adjusted Life Years)	Age-standardized	Andorra	Thyroid cancer	Rate	1.84(1.10,2.91)	1.93(1.11,3.00)	1.89(1.17,2.82)	1.38(0.76,2.18)	1.37(0.79,2.18)	1.38(0.85,2.10)	74
DALYs (Disability-Adjusted Life Years)	Age-standardized	Angola	Thyroid cancer	Rate	0.35(0.20,0.55)	0.91(0.52,1.49)	0.62(0.38,0.96)	0.58(0.30,0.95)	1.14(0.58,2.09)	0.89(0.48,1.48)	168
DALYs (Disability-Adjusted Life Years)	Age-standardized	Antigua and Barbuda	Thyroid cancer	Rate	0.98(0.71,1.27)	2.83(2.16,3.66)	2.00(1.51,2.55)	1.53(1.14,1.96)	4.42(3.31,5.49)	3.05(2.29,3.81)	105
DALYs (Disability-Adjusted Life Years)	Age-standardized	Argentina	Thyroid cancer	Rate	2.25(1.70,2.89)	3.28(2.38,4.30)	2.82(2.07,3.62)	2.23(1.60,2.93)	2.46(1.77,3.26)	2.35(1.69,3.08)	97
DALYs (Disability-Adjusted Life Years)	Age-standardized	Armenia	Thyroid cancer	Rate	1.20(0.78,1.73)	2.58(1.77,3.56)	1.98(1.34,2.72)	2.66(1.81,3.80)	3.92(2.72,5.50)	3.39(2.33,4.79)	33
DALYs (Disability-Adjusted Life Years)	Age-standardized	Australia	Thyroid cancer	Rate	1.37(1.04,1.73)	1.38(1.04,1.79)	1.38(1.02,1.74)	2.01(1.44,2.65)	1.61(1.10,2.20)	1.80(1.26,2.38)	71
DALYs (Disability-Adjusted Life Years)	Age-standardized	Austria	Thyroid cancer	Rate	2.84(2.10,3.70)	3.05(2.21,3.98)	3.00(2.20,3.92)	2.30(1.60,3.13)	1.77(1.22,2.40)	2.03(1.42,2.75)	75
DALYs (Disability-Adjusted Life Years)	Age-standardized	Azerbaijan	Thyroid cancer	Rate	1.21(0.75,1.84)	1.79(1.12,2.63)	1.53(1.04,2.23)	1.26(0.75,1.87)	1.69(1.06,2.49)	1.49(0.98,2.15)	34
DALYs (Disability-Adjusted Life Years)	Age-standardized	Bahrain	Thyroid cancer	Rate	0.99(0.68,1.39)	6.54(4.55,9.20)	3.52(2.49,4.77)	1.62(0.91,2.41)	6.15(3.98,8.73)	3.54(2.34,5.00)	140
DALYs (Disability-Adjusted Life Years)	Age-standardized	Bangladesh	Thyroid cancer	Rate	0.39(0.25,0.59)	0.86(0.48,1.42)	0.61(0.38,0.94)	0.65(0.34,1.09)	1.36(0.76,2.83)	1.01(0.59,1.79)	161
DALYs (Disability-Adjusted Life Years)	Age-standardized	Barbados	Thyroid cancer	Rate	1.41(1.04,1.80)	2.87(2.10,3.65)	2.23(1.63,2.84)	1.83(1.27,2.55)	3.70(2.57,5.07)	2.84(1.99,3.90)	107
DALYs (Disability-Adjusted Life Years)	Age-standardized	Belarus	Thyroid cancer	Rate	1.16(0.83,1.53)	2.12(1.51,2.80)	1.73(1.24,2.29)	2.03(1.39,2.86)	2.55(1.73,3.56)	2.37(1.63,3.27)	57
DALYs (Disability-Adjusted Life Years)	Age-standardized	Belgium	Thyroid cancer	Rate	2.06(1.46,2.74)	2.29(1.64,3.05)	2.21(1.57,2.96)	1.92(1.36,2.63)	1.48(1.03,2.02)	1.70(1.21,2.31)	76
DALYs (Disability-Adjusted Life Years)	Age-standardized	Belize	Thyroid cancer	Rate	0.56(0.43,0.71)	1.45(1.11,1.83)	1.00(0.77,1.25)	1.39(1.02,1.81)	2.31(1.72,2.90)	1.84(1.37,2.34)	108
DALYs (Disability-Adjusted Life Years)	Age-standardized	Benin	Thyroid cancer	Rate	0.18(0.10,0.29)	0.62(0.29,0.96)	0.41(0.21,0.62)	0.18(0.11,0.28)	0.44(0.23,0.72)	0.31(0.20,0.49)	200
DALYs (Disability-Adjusted Life Years)	Age-standardized	Bermuda	Thyroid cancer	Rate	2.77(2.08,3.60)	3.42(2.49,4.47)	3.15(2.37,4.07)	3.52(2.49,4.75)	2.71(1.91,3.68)	3.10(2.19,4.19)	305
DALYs (Disability-Adjusted Life Years)	Age-standardized	Bhutan	Thyroid cancer	Rate	0.96(0.55,1.52)	2.25(1.22,3.79)	1.58(0.92,2.40)	1.59(0.91,2.69)	2.48(1.43,4.60)	2.02(1.22,3.26)	162
DALYs (Disability-Adjusted Life Years)	Age-standardized	Bolivia	Thyroid cancer	Rate	1.87(1.16,2.90)	7.26(3.80,11.46)	4.72(2.83,7.18)	2.96(1.90,4.62)	8.11(4.65,12.67)	5.67(3.50,8.58)	121
DALYs (Disability-Adjusted Life Years)	Age-standardized	Bosnia and Herzegovina	Thyroid cancer	Rate	1.55(0.96,2.15)	2.32(1.55,3.12)	1.99(1.36,2.69)	1.14(0.69,1.85)	1.82(1.24,2.67)	1.51(1.05,2.14)	44
DALYs (Disability-Adjusted Life Years)	Age-standardized	Botswana	Thyroid cancer	Rate	0.46(0.26,0.75)	1.77(0.99,3.09)	1.19(0.70,2.01)	1.01(0.54,1.59)	1.79(0.97,3.17)	1.46(0.89,2.37)	193
DALYs (Disability-Adjusted Life Years)	Age-standardized	Brazil	Thyroid cancer	Rate	1.40(1.03,1.79)	2.23(1.66,2.84)	1.84(1.38,2.33)	1.74(1.30,2.17)	1.97(1.45,2.49)	1.87(1.39,2.37)	135
DALYs (Disability-Adjusted Life Years)	Age-standardized	Brunei	Thyroid cancer	Rate	1.09(0.65,1.66)	3.83(2.36,5.89)	2.40(1.55,3.58)	1.33(0.84,1.96)	3.58(2.36,5.12)	2.47(1.72,3.44)	66
DALYs (Disability-Adjusted Life Years)	Age-standardized	Bulgaria	Thyroid cancer	Rate	2.63(1.88,3.41)	2.66(1.90,3.48)	2.66(1.90,3.46)	1.88(1.38,2.56)	2.16(1.54,3.09)	2.04(1.48,2.84)	45
DALYs (Disability-Adjusted Life Years)	Age-standardized	Burkina Faso	Thyroid cancer	Rate	0.16(0.08,0.26)	0.43(0.17,0.69)	0.30(0.14,0.47)	0.13(0.08,0.20)	0.33(0.17,0.52)	0.23(0.15,0.35)	201
DALYs (Disability-Adjusted Life Years)	Age-standardized	Burundi	Thyroid cancer	Rate	0.64(0.39,0.99)	1.97(1.11,3.25)	1.36(0.82,2.11)	0.76(0.41,1.24)	1.73(1.01,2.99)	1.23(0.75,1.99)	175
DALYs (Disability-Adjusted Life Years)	Age-standardized	Cambodia	Thyroid cancer	Rate	0.58(0.35,0.90)	2.18(1.26,3.31)	1.49(0.91,2.21)	1.04(0.63,1.56)	3.24(1.77,5.08)	2.30(1.36,3.50)	10
DALYs (Disability-Adjusted Life Years)	Age-standardized	Cameroon	Thyroid cancer	Rate	0.34(0.18,0.52)	1.02(0.46,1.51)	0.69(0.35,1.00)	0.33(0.21,0.50)	0.79(0.44,1.28)	0.57(0.35,0.86)	202
DALYs (Disability-Adjusted Life Years)	Age-standardized	Canada	Thyroid cancer	Rate	1.39(1.00,1.80)	1.76(1.30,2.28)	1.59(1.17,2.06)	1.51(1.09,2.00)	1.47(1.08,1.95)	1.49(1.08,1.97)	101
DALYs (Disability-Adjusted Life Years)	Age-standardized	Cape Verde	Thyroid cancer	Rate	0.03(0.02,0.04)	0.16(0.10,0.24)	0.10(0.07,0.15)	0.44(0.04,1.28)	0.44(0.15,0.70)	0.46(0.10,0.97)	203
DALYs (Disability-Adjusted Life Years)	Age-standardized	Central African Republic	Thyroid cancer	Rate	0.32(0.20,0.53)	1.09(0.67,1.74)	0.73(0.46,1.10)	0.46(0.29,0.69)	1.18(0.65,2.11)	0.85(0.51,1.41)	169
DALYs (Disability-Adjusted Life Years)	Age-standardized	Chad	Thyroid cancer	Rate	0.11(0.06,0.17)	0.42(0.19,0.65)	0.27(0.13,0.41)	0.10(0.06,0.17)	0.41(0.24,0.63)	0.25(0.16,0.36)	204
DALYs (Disability-Adjusted Life Years)	Age-standardized	Chile	Thyroid cancer	Rate	2.40(1.74,3.16)	3.91(2.83,5.22)	3.23(2.37,4.26)	2.04(1.51,2.65)	2.75(2.00,3.67)	2.43(1.80,3.20)	98
DALYs (Disability-Adjusted Life Years)	Age-standardized	China	Thyroid cancer	Rate	0.62(0.40,0.95)	1.21(0.79,1.71)	0.91(0.62,1.26)	1.25(0.77,1.80)	1.07(0.67,1.60)	1.15(0.78,1.57)	6
DALYs (Disability-Adjusted Life Years)	Age-standardized	Colombia	Thyroid cancer	Rate	1.82(1.35,2.40)	4.57(3.39,5.94)	3.23(2.41,4.16)	2.14(1.47,2.92)	4.47(3.20,5.93)	3.41(2.40,4.54)	125
DALYs (Disability-Adjusted Life Years)	Age-standardized	Comoros	Thyroid cancer	Rate	0.89(0.46,1.47)	2.15(1.29,3.66)	1.54(0.94,2.45)	1.68(0.84,2.81)	2.96(1.61,5.26)	2.35(1.42,3.76)	176
DALYs (Disability-Adjusted Life Years)	Age-standardized	Congo	Thyroid cancer	Rate	0.59(0.39,0.89)	1.56(0.93,2.45)	1.13(0.70,1.70)	0.77(0.46,1.23)	1.92(1.08,3.29)	1.36(0.84,2.15)	170
DALYs (Disability-Adjusted Life Years)	Age-standardized	Cook Islands	Thyroid cancer	Rate	4.31(2.81,6.12)	0.89(0.62,1.26)	2.69(1.84,3.74)	3.78(2.59,5.58)	0.87(0.57,1.37)	2.26(1.57,3.31)	320
DALYs (Disability-Adjusted Life Years)	Age-standardized	Costa Rica	Thyroid cancer	Rate	1.52(1.10,1.97)	3.58(2.66,4.53)	2.57(1.89,3.25)	2.34(1.66,3.12)	3.40(2.49,4.43)	2.91(2.18,3.80)	126
DALYs (Disability-Adjusted Life Years)	Age-standardized	Cote d'Ivoire	Thyroid cancer	Rate	0.24(0.13,0.36)	1.47(1.00,2.08)	0.82(0.57,1.15)	0.21(0.14,0.33)	1.78(1.11,2.74)	0.97(0.63,1.46)	205
DALYs (Disability-Adjusted Life Years)	Age-standardized	Croatia	Thyroid cancer	Rate	3.05(2.26,3.91)	3.33(2.44,4.31)	3.25(2.40,4.15)	1.53(1.12,2.04)	2.01(1.48,2.73)	1.80(1.34,2.43)	46
DALYs (Disability-Adjusted Life Years)	Age-standardized	Cuba	Thyroid cancer	Rate	0.91(0.68,1.20)	1.98(1.47,2.57)	1.45(1.08,1.88)	2.30(1.66,3.10)	2.74(2.00,3.75)	2.54(1.86,3.42)	109
DALYs (Disability-Adjusted Life Years)	Age-standardized	Cyprus	Thyroid cancer	Rate	2.06(1.37,2.94)	2.80(1.86,4.14)	2.45(1.70,3.45)	1.73(1.06,2.60)	1.36(0.84,2.11)	1.54(1.04,2.18)	77
DALYs (Disability-Adjusted Life Years)	Age-standardized	Czech Republic	Thyroid cancer	Rate	3.01(2.17,3.98)	3.57(2.60,4.69)	3.36(2.44,4.40)	1.40(0.96,1.96)	2.03(1.35,2.89)	1.75(1.20,2.46)	47
DALYs (Disability-Adjusted Life Years)	Age-standardized	Democratic Republic of the Congo	Thyroid cancer	Rate	0.36(0.23,0.57)	0.79(0.44,1.41)	0.59(0.36,0.99)	0.54(0.30,0.85)	1.06(0.52,1.95)	0.82(0.44,1.38)	171
DALYs (Disability-Adjusted Life Years)	Age-standardized	Denmark	Thyroid cancer	Rate	1.02(0.75,1.33)	1.49(1.09,1.98)	1.27(0.94,1.68)	0.95(0.68,1.25)	0.92(0.66,1.21)	0.94(0.67,1.24)	78
DALYs (Disability-Adjusted Life Years)	Age-standardized	Djibouti	Thyroid cancer	Rate	0.60(0.29,1.04)	1.35(0.74,2.33)	0.96(0.55,1.59)	1.12(0.57,1.93)	1.87(0.93,3.74)	1.46(0.87,2.55)	177
DALYs (Disability-Adjusted Life Years)	Age-standardized	Dominica	Thyroid cancer	Rate	1.87(1.34,2.51)	2.44(1.69,3.38)	2.20(1.60,2.89)	2.79(1.90,3.96)	2.57(1.73,3.72)	2.69(1.92,3.66)	110
DALYs (Disability-Adjusted Life Years)	Age-standardized	Dominican Republic	Thyroid cancer	Rate	0.98(0.64,1.43)	1.70(1.12,2.38)	1.35(0.91,1.83)	1.61(1.03,2.43)	2.13(1.38,3.13)	1.88(1.29,2.69)	111
DALYs (Disability-Adjusted Life Years)	Age-standardized	Ecuador	Thyroid cancer	Rate	1.22(0.88,1.59)	3.16(2.35,4.03)	2.21(1.64,2.82)	3.46(2.30,4.88)	6.63(4.55,9.07)	5.12(3.57,6.92)	122
DALYs (Disability-Adjusted Life Years)	Age-standardized	Egypt	Thyroid cancer	Rate	0.89(0.64,1.30)	2.04(1.43,3.27)	1.44(1.05,2.14)	1.71(1.15,2.41)	3.02(2.06,4.31)	2.28(1.59,3.17)	141
DALYs (Disability-Adjusted Life Years)	Age-standardized	El Salvador	Thyroid cancer	Rate	1.55(1.06,2.08)	4.33(2.92,5.73)	3.03(2.12,3.95)	2.22(1.54,3.09)	4.64(3.18,6.43)	3.62(2.54,4.96)	127
DALYs (Disability-Adjusted Life Years)	Age-standardized	Equatorial Guinea	Thyroid cancer	Rate	0.48(0.31,0.72)	1.25(0.74,2.05)	0.90(0.56,1.38)	1.12(0.66,1.75)	1.57(0.73,3.05)	1.38(0.73,2.39)	172
DALYs (Disability-Adjusted Life Years)	Age-standardized	Eritrea	Thyroid cancer	Rate	0.40(0.24,0.62)	1.36(0.89,2.08)	0.94(0.64,1.36)	0.86(0.51,1.39)	1.93(1.13,3.10)	1.46(0.92,2.29)	178
DALYs (Disability-Adjusted Life Years)	Age-standardized	Estonia	Thyroid cancer	Rate	1.31(0.90,1.78)	2.76(1.87,3.83)	2.21(1.50,3.05)	2.09(1.45,2.90)	2.19(1.58,3.05)	2.18(1.54,3.08)	58
DALYs (Disability-Adjusted Life Years)	Age-standardized	Ethiopia	Thyroid cancer	Rate	2.07(1.18,3.12)	5.54(3.18,9.11)	3.78(2.47,5.62)	2.40(1.36,3.83)	3.75(2.13,6.88)	3.07(1.89,4.82)	179
DALYs (Disability-Adjusted Life Years)	Age-standardized	Federated States of Micronesia	Thyroid cancer	Rate	1.38(0.90,2.01)	3.20(2.06,5.09)	2.31(1.57,3.42)	2.14(1.28,3.32)	3.55(2.19,5.33)	2.90(1.87,4.26)	25
DALYs (Disability-Adjusted Life Years)	Age-standardized	Fiji	Thyroid cancer	Rate	2.47(1.36,3.72)	7.91(4.89,11.50)	5.25(3.32,7.53)	2.64(1.70,3.81)	9.06(5.03,13.74)	6.07(3.76,8.98)	22
DALYs (Disability-Adjusted Life Years)	Age-standardized	Finland	Thyroid cancer	Rate	1.97(1.43,2.59)	2.54(1.83,3.36)	2.33(1.68,3.03)	1.44(1.03,1.89)	1.46(1.04,1.94)	1.46(1.04,1.91)	79
DALYs (Disability-Adjusted Life Years)	Age-standardized	France	Thyroid cancer	Rate	2.10(1.57,2.73)	2.03(1.50,2.68)	2.09(1.56,2.74)	1.83(1.33,2.45)	1.30(0.93,1.74)	1.56(1.14,2.09)	80
DALYs (Disability-Adjusted Life Years)	Age-standardized	Gabon	Thyroid cancer	Rate	0.75(0.49,1.13)	2.25(1.38,3.54)	1.56(1.01,2.32)	1.27(0.82,1.87)	2.25(1.28,3.92)	1.79(1.13,2.81)	173
DALYs (Disability-Adjusted Life Years)	Age-standardized	Georgia	Thyroid cancer	Rate	1.70(1.16,2.32)	2.12(1.48,2.86)	1.95(1.38,2.65)	2.77(2.00,3.82)	4.74(3.44,6.57)	3.88(2.81,5.32)	35
DALYs (Disability-Adjusted Life Years)	Age-standardized	Germany	Thyroid cancer	Rate	2.45(1.83,3.15)	2.95(2.21,3.77)	2.76(2.09,3.53)	1.78(1.27,2.37)	1.57(1.12,2.12)	1.68(1.20,2.24)	81
DALYs (Disability-Adjusted Life Years)	Age-standardized	Ghana	Thyroid cancer	Rate	0.13(0.06,0.21)	0.03(0.02,0.05)	0.08(0.04,0.12)	0.21(0.13,0.30)	0.05(0.03,0.09)	0.12(0.08,0.17)	207
DALYs (Disability-Adjusted Life Years)	Age-standardized	Greece	Thyroid cancer	Rate	1.45(1.06,1.86)	1.80(1.35,2.32)	1.65(1.23,2.11)	1.85(1.40,2.39)	1.42(1.05,1.87)	1.62(1.21,2.08)	82
DALYs (Disability-Adjusted Life Years)	Age-standardized	Greenland	Thyroid cancer	Rate	0.95(0.62,1.40)	3.65(2.46,5.24)	2.32(1.64,3.24)	0.89(0.52,1.38)	2.65(1.58,3.97)	1.72(1.10,2.43)	349
DALYs (Disability-Adjusted Life Years)	Age-standardized	Grenada	Thyroid cancer	Rate	1.07(0.74,1.48)	4.58(3.31,5.97)	3.00(2.14,3.85)	1.72(1.15,2.34)	4.98(3.61,6.56)	3.38(2.47,4.38)	112
DALYs (Disability-Adjusted Life Years)	Age-standardized	Guam	Thyroid cancer	Rate	0.63(0.39,1.34)	1.36(0.92,2.31)	1.00(0.66,1.75)	1.53(1.05,2.12)	1.62(1.06,2.17)	1.57(1.12,2.08)	351
DALYs (Disability-Adjusted Life Years)	Age-standardized	Guatemala	Thyroid cancer	Rate	1.36(1.01,1.74)	3.99(2.99,5.00)	2.69(2.05,3.42)	1.69(1.26,2.22)	4.28(3.21,5.51)	3.08(2.29,3.96)	128
DALYs (Disability-Adjusted Life Years)	Age-standardized	Guinea	Thyroid cancer	Rate	0.38(0.24,0.55)	0.81(0.52,1.14)	0.60(0.41,0.82)	0.60(0.37,0.89)	0.88(0.54,1.45)	0.74(0.47,1.12)	208
DALYs (Disability-Adjusted Life Years)	Age-standardized	Guinea-Bissau	Thyroid cancer	Rate	0.21(0.11,0.35)	0.86(0.37,1.35)	0.55(0.27,0.86)	0.18(0.11,0.30)	0.71(0.43,1.08)	0.47(0.31,0.68)	209
DALYs (Disability-Adjusted Life Years)	Age-standardized	Guyana	Thyroid cancer	Rate	1.45(1.04,1.98)	2.21(1.60,2.92)	1.84(1.34,2.43)	2.37(1.59,3.35)	2.99(2.00,4.20)	2.71(1.85,3.75)	113
DALYs (Disability-Adjusted Life Years)	Age-standardized	Haiti	Thyroid cancer	Rate	0.56(0.35,0.89)	2.46(1.47,3.89)	1.53(0.96,2.36)	0.78(0.46,1.19)	2.73(1.70,4.31)	1.80(1.15,2.80)	114
DALYs (Disability-Adjusted Life Years)	Age-standardized	Honduras	Thyroid cancer	Rate	0.55(0.36,0.80)	1.27(0.83,1.81)	0.92(0.62,1.27)	0.93(0.59,1.40)	2.11(1.24,3.15)	1.56(0.99,2.26)	129
DALYs (Disability-Adjusted Life Years)	Age-standardized	Hungary	Thyroid cancer	Rate	3.54(2.53,4.54)	3.98(2.87,5.16)	3.82(2.74,4.90)	1.69(1.23,2.27)	2.23(1.62,3.06)	2.00(1.46,2.70)	48
DALYs (Disability-Adjusted Life Years)	Age-standardized	Iceland	Thyroid cancer	Rate	4.95(3.68,6.41)	5.38(3.94,7.07)	5.17(3.80,6.76)	3.51(2.55,4.71)	2.62(1.84,3.58)	3.07(2.21,4.13)	83
DALYs (Disability-Adjusted Life Years)	Age-standardized	India	Thyroid cancer	Rate	0.34(0.23,0.48)	0.82(0.54,1.19)	0.57(0.39,0.79)	0.84(0.61,1.12)	1.58(1.08,2.14)	1.22(0.88,1.58)	163
DALYs (Disability-Adjusted Life Years)	Age-standardized	Indonesia	Thyroid cancer	Rate	0.48(0.30,0.71)	1.71(1.07,2.44)	1.11(0.74,1.55)	0.99(0.57,1.50)	2.59(1.45,3.96)	1.81(1.11,2.60)	11
DALYs (Disability-Adjusted Life Years)	Age-standardized	Iran	Thyroid cancer	Rate	0.28(0.17,0.39)	0.74(0.42,1.07)	0.50(0.30,0.71)	1.14(0.47,1.61)	1.87(0.71,2.65)	1.50(0.62,2.12)	142
DALYs (Disability-Adjusted Life Years)	Age-standardized	Iraq	Thyroid cancer	Rate	1.64(1.04,2.63)	2.45(1.43,4.32)	2.04(1.27,3.34)	2.49(1.63,3.64)	3.19(2.04,4.86)	2.82(1.86,4.10)	143
DALYs (Disability-Adjusted Life Years)	Age-standardized	Ireland	Thyroid cancer	Rate	1.95(1.43,2.50)	2.45(1.79,3.25)	2.23(1.66,2.92)	1.32(0.95,1.76)	1.34(0.95,1.83)	1.33(0.94,1.79)	84
DALYs (Disability-Adjusted Life Years)	Age-standardized	Israel	Thyroid cancer	Rate	2.35(1.68,3.10)	3.53(2.52,4.68)	3.00(2.13,3.96)	1.94(1.40,2.59)	1.99(1.40,2.70)	1.98(1.41,2.65)	85
DALYs (Disability-Adjusted Life Years)	Age-standardized	Italy	Thyroid cancer	Rate	2.24(1.67,2.86)	3.01(2.23,3.95)	2.68(1.99,3.49)	1.68(1.25,2.13)	1.66(1.21,2.17)	1.67(1.22,2.14)	86
DALYs (Disability-Adjusted Life Years)	Age-standardized	Jamaica	Thyroid cancer	Rate	0.74(0.54,0.95)	2.36(1.75,2.97)	1.59(1.19,2.01)	1.43(0.97,2.06)	4.07(2.77,5.71)	2.78(1.88,3.85)	115
DALYs (Disability-Adjusted Life Years)	Age-standardized	Japan	Thyroid cancer	Rate	0.95(0.69,1.26)	1.67(1.20,2.22)	1.35(0.98,1.81)	0.94(0.69,1.24)	1.32(0.89,1.79)	1.15(0.81,1.53)	67
DALYs (Disability-Adjusted Life Years)	Age-standardized	Jordan	Thyroid cancer	Rate	1.13(0.76,1.65)	3.93(2.60,5.87)	2.50(1.68,3.56)	1.80(1.15,2.57)	3.41(2.18,5.25)	2.55(1.73,3.61)	144
DALYs (Disability-Adjusted Life Years)	Age-standardized	Kazakhstan	Thyroid cancer	Rate	3.30(2.44,4.29)	4.81(3.50,6.11)	4.21(3.08,5.38)	1.63(1.18,2.21)	3.33(2.49,4.38)	2.63(1.94,3.50)	36
DALYs (Disability-Adjusted Life Years)	Age-standardized	Kenya	Thyroid cancer	Rate	0.22(0.12,0.35)	0.58(0.34,1.07)	0.40(0.24,0.67)	0.57(0.34,0.84)	1.03(0.62,1.80)	0.81(0.52,1.24)	180
DALYs (Disability-Adjusted Life Years)	Age-standardized	Kiribati	Thyroid cancer	Rate	0.10(0.07,0.17)	0.09(0.05,0.24)	0.10(0.06,0.20)	0.13(0.08,0.22)	0.10(0.05,0.28)	0.12(0.07,0.23)	23
DALYs (Disability-Adjusted Life Years)	Age-standardized	Kuwait	Thyroid cancer	Rate	1.46(1.07,1.90)	3.79(2.80,4.79)	2.32(1.71,2.97)	2.06(1.41,2.84)	3.37(2.52,4.42)	2.61(1.89,3.54)	145
DALYs (Disability-Adjusted Life Years)	Age-standardized	Kyrgyzstan	Thyroid cancer	Rate	1.35(0.94,1.88)	4.01(2.74,5.62)	2.87(1.97,4.00)	1.19(0.77,1.72)	3.69(2.43,5.27)	2.58(1.72,3.67)	37
DALYs (Disability-Adjusted Life Years)	Age-standardized	Laos	Thyroid cancer	Rate	0.64(0.34,1.06)	2.56(1.24,4.10)	1.65(0.88,2.54)	1.07(0.63,1.63)	3.05(1.67,4.70)	2.09(1.29,3.25)	12
DALYs (Disability-Adjusted Life Years)	Age-standardized	Latvia	Thyroid cancer	Rate	1.25(0.88,1.71)	2.48(1.70,3.47)	2.00(1.39,2.78)	2.45(1.70,3.39)	3.10(2.07,4.47)	2.89(1.99,4.09)	59
DALYs (Disability-Adjusted Life Years)	Age-standardized	Lebanon	Thyroid cancer	Rate	1.32(0.80,2.07)	2.55(1.66,4.00)	1.96(1.32,2.76)	1.99(1.35,2.79)	2.08(1.32,3.05)	2.03(1.39,2.77)	146
DALYs (Disability-Adjusted Life Years)	Age-standardized	Lesotho	Thyroid cancer	Rate	0.46(0.26,0.74)	1.65(0.93,2.95)	1.22(0.72,2.09)	1.15(0.70,1.79)	3.58(2.12,5.90)	2.63(1.64,4.16)	194
DALYs (Disability-Adjusted Life Years)	Age-standardized	Liberia	Thyroid cancer	Rate	0.26(0.13,0.41)	0.80(0.33,1.25)	0.51(0.23,0.78)	0.24(0.15,0.38)	0.70(0.39,1.08)	0.46(0.29,0.70)	210
DALYs (Disability-Adjusted Life Years)	Age-standardized	Libya	Thyroid cancer	Rate	0.79(0.45,1.22)	3.83(2.41,5.92)	2.17(1.41,3.23)	1.47(0.91,2.15)	5.85(3.86,8.82)	3.62(2.48,5.23)	147
DALYs (Disability-Adjusted Life Years)	Age-standardized	Lithuania	Thyroid cancer	Rate	1.24(0.88,1.69)	2.15(1.54,3.02)	1.78(1.26,2.44)	2.38(1.74,3.10)	2.25(1.64,3.04)	2.34(1.71,3.14)	60
DALYs (Disability-Adjusted Life Years)	Age-standardized	Luxembourg	Thyroid cancer	Rate	3.77(2.76,4.90)	2.95(2.21,3.79)	3.36(2.51,4.27)	2.26(1.68,2.95)	1.49(1.09,1.98)	1.87(1.39,2.43)	87
DALYs (Disability-Adjusted Life Years)	Age-standardized	Macedonia	Thyroid cancer	Rate	2.22(1.41,3.05)	2.71(1.86,3.57)	2.48(1.71,3.23)	1.71(1.09,2.56)	2.18(1.47,3.15)	1.97(1.33,2.76)	49
DALYs (Disability-Adjusted Life Years)	Age-standardized	Madagascar	Thyroid cancer	Rate	0.47(0.28,0.71)	1.41(0.90,2.07)	0.94(0.64,1.33)	0.70(0.36,1.13)	1.89(1.19,2.84)	1.31(0.85,1.91)	181
DALYs (Disability-Adjusted Life Years)	Age-standardized	Malawi	Thyroid cancer	Rate	0.51(0.30,0.78)	1.92(1.18,2.93)	1.25(0.80,1.83)	0.95(0.58,1.44)	2.85(1.66,4.72)	1.97(1.24,3.13)	182
DALYs (Disability-Adjusted Life Years)	Age-standardized	Malaysia	Thyroid cancer	Rate	1.12(0.77,1.56)	3.11(2.16,4.40)	2.14(1.53,2.90)	1.71(1.20,2.41)	3.77(2.70,5.48)	2.73(2.00,3.75)	13
DALYs (Disability-Adjusted Life Years)	Age-standardized	Maldives	Thyroid cancer	Rate	0.63(0.35,1.02)	1.91(0.84,3.20)	1.18(0.61,1.85)	0.69(0.44,1.02)	1.10(0.69,1.62)	0.87(0.59,1.20)	14
DALYs (Disability-Adjusted Life Years)	Age-standardized	Mali	Thyroid cancer	Rate	0.37(0.23,0.54)	2.04(1.42,2.81)	1.21(0.85,1.67)	0.46(0.28,0.74)	1.96(1.17,3.07)	1.20(0.77,1.83)	211
DALYs (Disability-Adjusted Life Years)	Age-standardized	Malta	Thyroid cancer	Rate	1.52(1.09,2.07)	2.97(2.11,3.95)	2.32(1.66,3.10)	1.29(0.92,1.71)	1.95(1.39,2.62)	1.64(1.16,2.18)	88
DALYs (Disability-Adjusted Life Years)	Age-standardized	Marshall Islands	Thyroid cancer	Rate	1.09(0.77,1.48)	2.76(1.91,4.05)	1.94(1.39,2.68)	1.77(1.05,2.63)	3.69(2.18,5.81)	2.72(1.76,4.06)	24
DALYs (Disability-Adjusted Life Years)	Age-standardized	Mauritania	Thyroid cancer	Rate	0.27(0.15,0.40)	0.84(0.37,1.28)	0.56(0.28,0.82)	0.23(0.13,0.41)	0.63(0.35,1.02)	0.43(0.27,0.66)	212
DALYs (Disability-Adjusted Life Years)	Age-standardized	Mauritius	Thyroid cancer	Rate	0.87(0.65,1.12)	2.09(1.51,2.72)	1.53(1.11,1.99)	0.85(0.63,1.10)	1.59(1.19,2.04)	1.24(0.92,1.60)	183
DALYs (Disability-Adjusted Life Years)	Age-standardized	Mexico	Thyroid cancer	Rate	1.62(1.21,2.03)	3.61(2.75,4.50)	2.64(2.00,3.31)	2.72(1.94,3.59)	4.56(3.30,5.92)	3.70(2.70,4.78)	130
DALYs (Disability-Adjusted Life Years)	Age-standardized	Moldova	Thyroid cancer	Rate	1.52(1.09,1.93)	2.02(1.47,2.58)	1.82(1.34,2.30)	2.00(1.46,2.67)	1.90(1.39,2.51)	1.96(1.43,2.61)	61
DALYs (Disability-Adjusted Life Years)	Age-standardized	Monaco	Thyroid cancer	Rate	1.98(1.29,2.85)	2.01(1.21,3.10)	2.01(1.33,2.80)	2.22(1.39,3.38)	2.05(1.36,2.98)	2.14(1.44,2.97)	367
DALYs (Disability-Adjusted Life Years)	Age-standardized	Mongolia	Thyroid cancer	Rate	1.66(0.96,2.59)	3.10(1.87,4.96)	2.40(1.57,3.54)	1.72(1.06,2.62)	2.62(1.63,4.00)	2.24(1.53,3.27)	38
DALYs (Disability-Adjusted Life Years)	Age-standardized	Montenegro	Thyroid cancer	Rate	2.39(1.57,3.34)	2.43(1.60,3.54)	2.42(1.66,3.28)	2.93(1.89,4.33)	2.83(1.88,4.05)	2.90(2.02,3.97)	50
DALYs (Disability-Adjusted Life Years)	Age-standardized	Morocco	Thyroid cancer	Rate	0.48(0.31,0.70)	1.54(1.01,2.19)	1.01(0.70,1.40)	0.92(0.57,1.32)	1.98(1.26,3.03)	1.45(0.96,2.10)	148
DALYs (Disability-Adjusted Life Years)	Age-standardized	Mozambique	Thyroid cancer	Rate	0.74(0.42,1.19)	1.62(0.95,2.94)	1.21(0.73,2.00)	1.65(1.02,2.50)	2.50(1.30,5.05)	2.12(1.25,3.69)	184
DALYs (Disability-Adjusted Life Years)	Age-standardized	Myanmar	Thyroid cancer	Rate	0.54(0.32,0.90)	2.63(1.53,3.96)	1.64(0.99,2.40)	0.86(0.53,1.31)	2.62(1.60,3.92)	1.84(1.18,2.71)	15
DALYs (Disability-Adjusted Life Years)	Age-standardized	Namibia	Thyroid cancer	Rate	0.49(0.30,0.72)	1.14(0.74,1.72)	0.84(0.56,1.21)	1.25(0.78,1.79)	1.85(1.07,2.88)	1.59(1.00,2.37)	195
DALYs (Disability-Adjusted Life Years)	Age-standardized	Nauru	Thyroid cancer	Rate	1.81(1.10,2.83)	4.21(2.49,6.66)	2.82(1.81,4.12)	2.70(1.44,4.73)	5.17(2.56,8.87)	4.06(2.34,6.36)	369
DALYs (Disability-Adjusted Life Years)	Age-standardized	Nepal	Thyroid cancer	Rate	0.41(0.25,0.62)	0.97(0.51,1.63)	0.69(0.40,1.09)	1.03(0.66,1.64)	1.56(0.91,2.63)	1.31(0.84,2.00)	164
DALYs (Disability-Adjusted Life Years)	Age-standardized	Netherlands	Thyroid cancer	Rate	1.10(0.80,1.44)	1.84(1.35,2.39)	1.51(1.11,1.97)	1.12(0.83,1.43)	1.55(1.10,2.08)	1.34(0.95,1.76)	89
DALYs (Disability-Adjusted Life Years)	Age-standardized	New Zealand	Thyroid cancer	Rate	1.52(1.09,1.98)	2.14(1.52,2.85)	1.86(1.33,2.43)	1.92(1.41,2.56)	1.27(0.88,1.71)	1.59(1.14,2.11)	72
DALYs (Disability-Adjusted Life Years)	Age-standardized	Nicaragua	Thyroid cancer	Rate	0.96(0.63,1.30)	2.34(1.65,3.16)	1.68(1.19,2.27)	1.46(0.97,2.05)	3.02(1.97,4.40)	2.31(1.60,3.28)	131
DALYs (Disability-Adjusted Life Years)	Age-standardized	Niger	Thyroid cancer	Rate	0.11(0.06,0.18)	0.49(0.22,0.77)	0.29(0.14,0.44)	0.08(0.04,0.14)	0.35(0.19,0.57)	0.22(0.13,0.34)	213
DALYs (Disability-Adjusted Life Years)	Age-standardized	Nigeria	Thyroid cancer	Rate	0.01(0.01,0.05)	0.11(0.06,0.20)	0.06(0.03,0.12)	0.02(0.01,0.08)	0.16(0.09,0.28)	0.10(0.06,0.17)	214
DALYs (Disability-Adjusted Life Years)	Age-standardized	Niue	Thyroid cancer	Rate	1.37(0.91,1.93)	2.31(1.52,3.39)	1.90(1.32,2.65)	2.25(1.35,3.35)	3.01(1.86,4.29)	2.66(1.70,3.79)	374
DALYs (Disability-Adjusted Life Years)	Age-standardized	North Korea	Thyroid cancer	Rate	0.56(0.33,0.89)	1.09(0.67,1.68)	0.88(0.55,1.33)	0.81(0.50,1.25)	1.42(0.85,2.18)	1.14(0.71,1.70)	7
DALYs (Disability-Adjusted Life Years)	Age-standardized	Northern Mariana Islands	Thyroid cancer	Rate	0.74(0.38,1.82)	2.09(1.29,3.07)	1.30(0.81,1.95)	1.54(1.08,2.21)	2.39(1.30,3.34)	1.92(1.33,2.49)	376
DALYs (Disability-Adjusted Life Years)	Age-standardized	Norway	Thyroid cancer	Rate	1.36(1.01,1.75)	1.77(1.29,2.30)	1.59(1.18,2.07)	1.39(1.01,1.82)	1.17(0.85,1.56)	1.29(0.94,1.70)	90
DALYs (Disability-Adjusted Life Years)	Age-standardized	Oman	Thyroid cancer	Rate	0.49(0.29,0.72)	1.44(0.90,2.14)	0.87(0.56,1.25)	1.23(0.76,1.74)	1.99(1.27,2.81)	1.55(1.02,2.13)	150
DALYs (Disability-Adjusted Life Years)	Age-standardized	Pakistan	Thyroid cancer	Rate	0.94(0.59,1.42)	2.92(1.95,4.47)	1.85(1.26,2.65)	1.78(1.13,2.74)	4.80(2.89,7.19)	3.24(2.16,4.65)	165
DALYs (Disability-Adjusted Life Years)	Age-standardized	Palau	Thyroid cancer	Rate	1.45(0.96,2.09)	3.48(2.17,5.33)	2.49(1.64,3.57)	2.04(1.21,3.05)	3.61(2.38,5.27)	2.80(1.93,3.95)	380
DALYs (Disability-Adjusted Life Years)	Age-standardized	Palestine	Thyroid cancer	Rate	1.18(0.68,1.72)	4.44(2.68,6.83)	2.96(1.85,4.42)	1.67(0.86,2.39)	4.23(2.48,5.78)	3.00(1.79,4.12)	149
DALYs (Disability-Adjusted Life Years)	Age-standardized	Panama	Thyroid cancer	Rate	1.17(0.86,1.50)	3.16(2.35,4.03)	2.15(1.61,2.71)	2.02(1.36,2.74)	3.51(2.48,4.81)	2.78(1.96,3.73)	132
DALYs (Disability-Adjusted Life Years)	Age-standardized	Papua New Guinea	Thyroid cancer	Rate	0.49(0.25,0.85)	1.57(0.85,2.80)	1.00(0.55,1.71)	0.73(0.31,1.22)	1.77(0.92,3.61)	1.21(0.62,2.18)	26
DALYs (Disability-Adjusted Life Years)	Age-standardized	Paraguay	Thyroid cancer	Rate	1.51(1.02,2.20)	3.13(2.12,4.36)	2.35(1.64,3.23)	2.68(1.73,4.05)	3.66(2.27,5.47)	3.19(2.13,4.61)	136
DALYs (Disability-Adjusted Life Years)	Age-standardized	Peru	Thyroid cancer	Rate	1.58(1.09,2.23)	3.81(2.59,5.27)	2.72(1.91,3.66)	2.14(1.32,3.25)	4.68(2.78,7.11)	3.46(2.16,5.09)	123
DALYs (Disability-Adjusted Life Years)	Age-standardized	Philippines	Thyroid cancer	Rate	1.16(0.74,1.59)	2.85(1.84,4.24)	2.02(1.32,2.86)	1.90(1.22,2.72)	4.39(2.94,6.36)	3.22(2.25,4.39)	16
DALYs (Disability-Adjusted Life Years)	Age-standardized	Poland	Thyroid cancer	Rate	4.12(3.10,5.27)	4.88(3.68,6.16)	4.60(3.47,5.79)	1.36(1.00,1.73)	2.27(1.65,2.92)	1.88(1.39,2.38)	51
DALYs (Disability-Adjusted Life Years)	Age-standardized	Portugal	Thyroid cancer	Rate	1.92(1.36,2.56)	2.55(1.87,3.39)	2.29(1.67,3.02)	1.53(1.08,2.10)	1.51(1.05,2.11)	1.53(1.07,2.13)	91
DALYs (Disability-Adjusted Life Years)	Age-standardized	Puerto Rico	Thyroid cancer	Rate	2.14(1.61,2.69)	2.29(1.73,2.89)	2.23(1.69,2.79)	2.52(1.79,3.37)	1.71(1.20,2.28)	2.09(1.50,2.75)	385
DALYs (Disability-Adjusted Life Years)	Age-standardized	Qatar	Thyroid cancer	Rate	1.69(1.08,2.73)	7.16(4.45,10.23)	3.54(2.33,4.75)	2.95(1.68,4.59)	4.60(3.01,6.70)	3.57(2.34,5.12)	151
DALYs (Disability-Adjusted Life Years)	Age-standardized	Romania	Thyroid cancer	Rate	1.90(1.36,2.43)	2.34(1.73,3.07)	2.14(1.56,2.79)	1.50(1.06,2.00)	1.82(1.27,2.54)	1.69(1.20,2.28)	52
DALYs (Disability-Adjusted Life Years)	Age-standardized	Russian Federation	Thyroid cancer	Rate	1.41(1.06,1.81)	2.30(1.72,2.85)	1.98(1.49,2.47)	1.76(1.28,2.26)	2.27(1.67,2.89)	2.09(1.56,2.67)	62
DALYs (Disability-Adjusted Life Years)	Age-standardized	Rwanda	Thyroid cancer	Rate	0.89(0.55,1.34)	3.17(1.98,5.01)	2.12(1.40,3.22)	1.15(0.63,1.92)	2.61(1.60,4.20)	1.97(1.25,2.95)	185
DALYs (Disability-Adjusted Life Years)	Age-standardized	Saint Kitts and Nevis	Thyroid cancer	Rate	1.84(1.29,2.54)	2.51(1.92,3.18)	2.20(1.65,2.80)	2.36(1.66,3.23)	2.17(1.57,2.90)	2.27(1.67,3.02)	393
DALYs (Disability-Adjusted Life Years)	Age-standardized	Saint Lucia	Thyroid cancer	Rate	1.02(0.75,1.33)	4.63(3.49,5.89)	2.99(2.24,3.81)	1.44(1.01,1.94)	4.72(3.34,6.30)	3.13(2.24,4.14)	116
DALYs (Disability-Adjusted Life Years)	Age-standardized	Saint Vincent and the Grenadines	Thyroid cancer	Rate	1.17(0.84,1.54)	4.29(3.12,5.55)	2.87(2.12,3.72)	2.75(2.04,3.60)	5.42(4.11,6.93)	4.05(3.05,5.16)	117
DALYs (Disability-Adjusted Life Years)	Age-standardized	Samoa	Thyroid cancer	Rate	2.38(1.59,3.35)	4.72(2.85,8.90)	3.56(2.29,5.77)	2.53(1.68,3.69)	5.85(3.49,10.45)	4.17(2.71,6.42)	27
DALYs (Disability-Adjusted Life Years)	Age-standardized	San Marino	Thyroid cancer	Rate	3.97(2.70,5.69)	2.91(1.89,4.30)	3.44(2.42,4.68)	2.59(1.34,4.27)	1.74(0.96,2.90)	2.14(1.15,3.44)	396
DALYs (Disability-Adjusted Life Years)	Age-standardized	Sao Tome and Principe	Thyroid cancer	Rate	0.18(0.07,0.35)	0.06(0.04,0.09)	0.12(0.06,0.20)	0.33(0.15,0.58)	0.08(0.05,0.13)	0.20(0.11,0.34)	215
DALYs (Disability-Adjusted Life Years)	Age-standardized	Saudi Arabia	Thyroid cancer	Rate	1.20(0.71,1.85)	3.25(1.89,6.42)	2.02(1.24,3.45)	3.17(2.13,4.49)	5.85(3.70,9.18)	4.23(2.95,5.99)	152
DALYs (Disability-Adjusted Life Years)	Age-standardized	Senegal	Thyroid cancer	Rate	0.19(0.10,0.28)	0.60(0.25,0.98)	0.39(0.18,0.62)	0.17(0.09,0.29)	0.49(0.28,0.82)	0.33(0.21,0.53)	216
DALYs (Disability-Adjusted Life Years)	Age-standardized	Serbia	Thyroid cancer	Rate	1.49(0.92,2.40)	2.47(1.54,3.71)	2.03(1.41,2.83)	1.60(1.00,2.46)	2.34(1.46,3.51)	2.00(1.35,2.79)	53
DALYs (Disability-Adjusted Life Years)	Age-standardized	Seychelles	Thyroid cancer	Rate	0.46(0.32,0.69)	1.53(1.00,2.18)	1.03(0.71,1.41)	0.78(0.51,1.08)	1.46(0.98,2.04)	1.12(0.78,1.49)	186
DALYs (Disability-Adjusted Life Years)	Age-standardized	Sierra Leone	Thyroid cancer	Rate	0.14(0.07,0.22)	0.50(0.20,0.81)	0.31(0.14,0.50)	0.11(0.07,0.19)	0.49(0.26,0.76)	0.30(0.18,0.45)	217
DALYs (Disability-Adjusted Life Years)	Age-standardized	Singapore	Thyroid cancer	Rate	1.20(0.80,1.67)	1.66(1.11,2.29)	1.45(0.97,1.99)	0.87(0.60,1.20)	1.36(0.96,1.87)	1.11(0.79,1.53)	69
DALYs (Disability-Adjusted Life Years)	Age-standardized	Slovakia	Thyroid cancer	Rate	2.43(1.58,3.33)	3.55(2.41,5.04)	3.08(2.21,4.10)	1.86(1.19,2.82)	2.42(1.58,3.63)	2.19(1.53,3.04)	54
DALYs (Disability-Adjusted Life Years)	Age-standardized	Slovenia	Thyroid cancer	Rate	2.40(1.77,3.19)	2.75(2.00,3.63)	2.62(1.94,3.44)	1.13(0.78,1.59)	1.49(1.00,2.12)	1.33(0.90,1.85)	55
DALYs (Disability-Adjusted Life Years)	Age-standardized	Solomon Islands	Thyroid cancer	Rate	0.75(0.43,1.16)	1.90(0.91,3.49)	1.26(0.65,2.11)	1.28(0.75,1.99)	2.54(1.45,4.50)	1.90(1.15,3.02)	28
DALYs (Disability-Adjusted Life Years)	Age-standardized	Somalia	Thyroid cancer	Rate	0.76(0.44,1.19)	2.10(1.12,3.46)	1.45(0.86,2.27)	1.08(0.61,1.67)	2.67(1.47,4.45)	1.95(1.18,3.09)	187
DALYs (Disability-Adjusted Life Years)	Age-standardized	South Africa	Thyroid cancer	Rate	0.81(0.54,1.11)	1.82(1.28,2.56)	1.37(0.96,1.87)	1.36(0.92,1.83)	2.35(1.63,3.11)	1.92(1.40,2.50)	196
DALYs (Disability-Adjusted Life Years)	Age-standardized	South Korea	Thyroid cancer	Rate	1.10(0.68,1.88)	1.65(0.90,3.54)	1.43(0.84,2.75)	0.99(0.62,1.79)	1.60(1.03,2.48)	1.33(0.89,2.02)	68
DALYs (Disability-Adjusted Life Years)	Age-standardized	South Sudan	Thyroid cancer	Rate	0.65(0.38,1.05)	1.36(0.75,2.28)	0.95(0.57,1.60)	1.10(0.65,1.72)	1.83(1.05,3.38)	1.46(0.88,2.40)	435
DALYs (Disability-Adjusted Life Years)	Age-standardized	Spain	Thyroid cancer	Rate	1.87(1.40,2.42)	2.11(1.54,2.80)	2.03(1.53,2.68)	1.53(1.10,2.04)	1.30(0.89,1.77)	1.42(1.00,1.89)	92
DALYs (Disability-Adjusted Life Years)	Age-standardized	Sri Lanka	Thyroid cancer	Rate	0.90(0.59,1.24)	1.98(1.29,2.77)	1.44(1.00,1.93)	0.93(0.51,1.48)	1.81(1.08,2.78)	1.41(0.89,2.13)	17
DALYs (Disability-Adjusted Life Years)	Age-standardized	Sudan	Thyroid cancer	Rate	0.32(0.17,0.75)	1.58(0.53,4.53)	0.93(0.37,2.44)	0.96(0.61,1.48)	2.39(1.36,4.21)	1.63(0.99,2.66)	522
DALYs (Disability-Adjusted Life Years)	Age-standardized	Suriname	Thyroid cancer	Rate	0.72(0.48,1.02)	2.50(1.75,3.40)	1.63(1.16,2.23)	1.07(0.69,1.60)	2.37(1.55,3.37)	1.77(1.18,2.44)	118
DALYs (Disability-Adjusted Life Years)	Age-standardized	Swaziland	Thyroid cancer	Rate	1.08(0.69,1.61)	2.89(1.83,4.69)	2.10(1.36,3.22)	2.13(1.25,3.43)	4.09(2.27,6.97)	3.33(1.94,5.19)	197
DALYs (Disability-Adjusted Life Years)	Age-standardized	Sweden	Thyroid cancer	Rate	1.49(1.08,1.95)	1.76(1.27,2.30)	1.65(1.22,2.15)	1.27(0.88,1.73)	1.15(0.77,1.59)	1.22(0.85,1.64)	93
DALYs (Disability-Adjusted Life Years)	Age-standardized	Switzerland	Thyroid cancer	Rate	1.47(1.07,1.95)	1.87(1.39,2.46)	1.70(1.26,2.22)	1.01(0.71,1.37)	0.90(0.62,1.23)	0.95(0.68,1.30)	94
DALYs (Disability-Adjusted Life Years)	Age-standardized	Syria	Thyroid cancer	Rate	0.48(0.27,1.01)	1.33(0.57,3.60)	0.88(0.45,2.19)	1.33(0.78,2.01)	2.51(1.36,4.46)	1.91(1.16,3.00)	153
DALYs (Disability-Adjusted Life Years)	Age-standardized	Taiwan (Province of China)	Thyroid cancer	Rate	1.23(0.90,1.62)	2.28(1.65,3.00)	1.72(1.24,2.27)	1.70(1.19,2.28)	2.21(1.60,2.89)	1.97(1.43,2.60)	8
DALYs (Disability-Adjusted Life Years)	Age-standardized	Tajikistan	Thyroid cancer	Rate	0.01(0.01,0.02)	0.04(0.02,0.06)	0.02(0.02,0.04)	0.01(0.01,0.01)	0.03(0.02,0.04)	0.02(0.01,0.03)	39
DALYs (Disability-Adjusted Life Years)	Age-standardized	Tanzania	Thyroid cancer	Rate	0.93(0.55,1.40)	2.28(1.40,3.50)	1.62(1.05,2.36)	1.49(0.79,2.53)	3.13(2.01,4.88)	2.34(1.53,3.47)	189
DALYs (Disability-Adjusted Life Years)	Age-standardized	Thailand	Thyroid cancer	Rate	0.79(0.51,1.22)	2.06(1.37,3.19)	1.47(1.00,2.15)	1.30(0.81,2.17)	2.56(1.60,4.22)	1.98(1.28,3.17)	18
DALYs (Disability-Adjusted Life Years)	Age-standardized	The Bahamas	Thyroid cancer	Rate	1.92(1.39,2.52)	3.21(2.39,4.10)	2.63(1.94,3.36)	2.84(1.96,3.86)	4.16(2.89,5.50)	3.56(2.47,4.72)	106
DALYs (Disability-Adjusted Life Years)	Age-standardized	The Gambia	Thyroid cancer	Rate	0.15(0.09,0.22)	0.70(0.44,1.03)	0.40(0.26,0.59)	0.27(0.17,0.40)	0.95(0.58,1.44)	0.62(0.40,0.91)	206
DALYs (Disability-Adjusted Life Years)	Age-standardized	Timor-Leste	Thyroid cancer	Rate	0.32(0.17,0.56)	1.24(0.69,2.08)	0.77(0.45,1.26)	0.55(0.32,0.89)	1.68(0.97,2.76)	1.11(0.69,1.75)	19
DALYs (Disability-Adjusted Life Years)	Age-standardized	Togo	Thyroid cancer	Rate	0.14(0.08,0.22)	0.60(0.27,0.96)	0.39(0.19,0.61)	0.15(0.10,0.24)	0.54(0.29,0.92)	0.37(0.22,0.59)	218
DALYs (Disability-Adjusted Life Years)	Age-standardized	Tokelau	Thyroid cancer	Rate	1.13(0.63,1.76)	2.62(1.62,3.90)	1.92(1.23,2.92)	1.84(0.94,2.95)	3.02(1.78,4.50)	2.43(1.47,3.59)	413
DALYs (Disability-Adjusted Life Years)	Age-standardized	Tonga	Thyroid cancer	Rate	1.13(0.68,1.61)	2.14(1.34,3.23)	1.66(1.12,2.38)	2.06(1.14,3.06)	2.49(1.41,4.08)	2.29(1.36,3.47)	29
DALYs (Disability-Adjusted Life Years)	Age-standardized	Trinidad and Tobago	Thyroid cancer	Rate	1.34(0.99,1.70)	3.25(2.48,4.09)	2.33(1.77,2.94)	2.07(1.36,2.93)	3.40(2.35,4.81)	2.75(1.88,3.90)	119
DALYs (Disability-Adjusted Life Years)	Age-standardized	Tunisia	Thyroid cancer	Rate	0.62(0.41,0.93)	1.68(1.11,2.51)	1.14(0.78,1.61)	1.14(0.71,1.77)	2.29(1.43,3.45)	1.73(1.14,2.56)	154
DALYs (Disability-Adjusted Life Years)	Age-standardized	Turkey	Thyroid cancer	Rate	1.60(1.10,2.26)	3.49(2.32,5.23)	2.59(1.79,3.63)	2.15(1.48,2.95)	2.86(1.95,4.36)	2.54(1.77,3.53)	155
DALYs (Disability-Adjusted Life Years)	Age-standardized	Turkmenistan	Thyroid cancer	Rate	2.51(1.85,3.21)	2.56(1.89,3.32)	2.54(1.89,3.25)	1.75(1.15,2.52)	2.30(1.52,3.36)	2.05(1.34,2.95)	40
DALYs (Disability-Adjusted Life Years)	Age-standardized	Tuvalu	Thyroid cancer	Rate	1.08(0.73,1.51)	2.51(1.63,3.89)	1.90(1.33,2.80)	1.77(1.04,2.61)	3.06(1.85,4.82)	2.46(1.57,3.60)	416
DALYs (Disability-Adjusted Life Years)	Age-standardized	Uganda	Thyroid cancer	Rate	1.15(0.70,1.80)	1.71(1.04,2.57)	1.44(0.95,2.18)	2.73(1.65,4.17)	3.82(2.28,5.80)	3.33(2.19,4.97)	190
DALYs (Disability-Adjusted Life Years)	Age-standardized	Ukraine	Thyroid cancer	Rate	1.25(0.87,1.79)	1.78(1.25,2.39)	1.60(1.14,2.11)	1.75(1.07,2.64)	2.21(1.28,3.49)	2.04(1.38,2.98)	63
DALYs (Disability-Adjusted Life Years)	Age-standardized	United Arab Emirates	Thyroid cancer	Rate	1.63(0.93,2.64)	8.41(4.48,13.22)	4.14(2.41,6.37)	2.00(1.31,2.93)	15.25(10.12,21.33)	4.88(3.42,6.73)	156
DALYs (Disability-Adjusted Life Years)	Age-standardized	United Kingdom	Thyroid cancer	Rate	1.52(1.14,1.91)	1.78(1.33,2.25)	1.67(1.25,2.11)	1.41(1.06,1.78)	1.56(1.16,1.96)	1.49(1.12,1.87)	95
DALYs (Disability-Adjusted Life Years)	Age-standardized	United States	Thyroid cancer	Rate	1.69(1.29,2.12)	1.56(1.18,1.95)	1.63(1.24,2.04)	2.27(1.73,2.85)	2.02(1.54,2.51)	2.14(1.64,2.67)	102
DALYs (Disability-Adjusted Life Years)	Age-standardized	Uruguay	Thyroid cancer	Rate	2.07(1.46,2.76)	3.05(2.14,4.17)	2.62(1.85,3.56)	2.91(2.08,3.88)	2.87(2.04,3.93)	2.90(2.08,3.93)	99
DALYs (Disability-Adjusted Life Years)	Age-standardized	Uzbekistan	Thyroid cancer	Rate	0.24(0.16,0.36)	0.51(0.33,0.72)	0.39(0.26,0.55)	0.62(0.42,0.91)	1.19(0.81,1.72)	0.93(0.63,1.34)	41
DALYs (Disability-Adjusted Life Years)	Age-standardized	Vanuatu	Thyroid cancer	Rate	0.73(0.49,1.07)	1.79(1.04,3.04)	1.21(0.76,1.87)	1.23(0.73,1.81)	2.37(1.46,3.65)	1.81(1.16,2.65)	30
DALYs (Disability-Adjusted Life Years)	Age-standardized	Venezuela	Thyroid cancer	Rate	1.28(0.93,1.64)	2.67(2.00,3.39)	2.01(1.50,2.55)	2.16(1.41,3.08)	3.56(2.44,5.05)	2.90(1.97,4.12)	133
DALYs (Disability-Adjusted Life Years)	Age-standardized	Vietnam	Thyroid cancer	Rate	0.46(0.27,0.71)	1.01(0.59,1.73)	0.77(0.46,1.27)	1.23(0.78,1.76)	2.39(1.45,3.69)	1.86(1.23,2.73)	20
DALYs (Disability-Adjusted Life Years)	Age-standardized	Virgin Islands, U.S.	Thyroid cancer	Rate	1.17(0.80,1.70)	1.68(1.19,2.34)	1.45(1.01,1.94)	1.28(0.84,1.89)	0.96(0.60,1.50)	1.11(0.74,1.56)	422
DALYs (Disability-Adjusted Life Years)	Age-standardized	Yemen	Thyroid cancer	Rate	0.23(0.12,0.49)	0.85(0.36,2.31)	0.55(0.26,1.35)	0.67(0.42,1.01)	1.61(0.94,2.66)	1.15(0.71,1.78)	157
DALYs (Disability-Adjusted Life Years)	Age-standardized	Zambia	Thyroid cancer	Rate	0.93(0.60,1.36)	2.43(1.61,3.67)	1.67(1.14,2.36)	3.24(1.00,6.27)	3.77(1.90,8.56)	3.53(1.73,6.82)	191
DALYs (Disability-Adjusted Life Years)	Age-standardized	Zimbabwe	Thyroid cancer	Rate	0.76(0.47,1.15)	3.32(2.22,4.69)	2.07(1.44,2.91)	1.73(1.05,2.62)	7.36(4.54,10.77)	4.91(3.17,7.07)	198
