# Supplementary material for: Global burden and temporal trend of thyroid cancer associated with high BMI from 1990 to 2021
Source: PLoS One. 2026 Mar 20;21(3):e0343394. doi: 10.1371/journal.pone.0343394 (PMC13004390; doi:10.1371/journal.pone.0343394)
Supplement: S3 Table — (XLSX) [file pone.0343394.s003.xlsx]

## Sheet: Sheet1
ASMR
location_id	EAPCs	EAPC	location_name
120	1.29(1.17,1.41)	1.29268	Andean Latin America
70	0.91(0.62,1.20)	0.911522	Australasia
104	1.19(0.94,1.45)	1.19341	Caribbean
32	-0.37(-0.99,0.26)	-0.367572	Central Asia
42	-1.97(-2.25,-1.69)	-1.96843	Central Europe
124	0.58(0.39,0.78)	0.58162	Central Latin America
167	1.01(0.86,1.15)	1.00656	Central Sub-Saharan Africa
5	0.62(0.52,0.72)	0.620876	East Asia
56	0.35(-0.02,0.74)	0.354866	Eastern Europe
174	0.58(0.45,0.71)	0.583484	Eastern Sub-Saharan Africa
1	0.20(0.16,0.24)	0.200154	Global
65	-0.44(-0.61,-0.27)	-0.44078	High-income Asia Pacific
100	0.71(0.59,0.83)	0.710297	High-income North America
44634	-0.48(-0.55,-0.41)	-0.479456	High-middle SDI
44635	-0.47(-0.52,-0.42)	-0.469349	High SDI
44636	1.80(1.76,1.83)	1.79528	Low-middle SDI
44637	0.92(0.82,1.02)	0.920247	Low SDI
44639	1.18(1.12,1.24)	1.17828	Middle SDI
138	1.41(1.26,1.56)	1.40733	North Africa and Middle East
21	0.24(0.22,0.27)	0.244902	Oceania
159	2.33(2.28,2.37)	2.32644	South Asia
9	1.42(1.32,1.52)	1.41994	Southeast Asia
96	-0.50(-0.75,-0.25)	-0.49848	Southern Latin America
192	1.74(1.47,2.01)	1.74209	Southern Sub-Saharan Africa
134	-0.06(-0.15,0.04)	-0.0553087	Tropical Latin America
73	-1.23(-1.30,-1.16)	-1.23228	Western Europe
199	0.15(0.07,0.24)	0.153884	Western Sub-Saharan Africa
ASDR
location_id	EAPCs	EAPC	location_name
120	1.21(1.09,1.32)	1.2063	Andean Latin America
70	1.30(0.97,1.63)	1.3034	Australasia
104	1.24(0.99,1.49)	1.23964	Caribbean
32	-0.71(-1.34,-0.08)	-0.713537	Central Asia
42	-2.03(-2.33,-1.73)	-2.03202	Central Europe
124	0.67(0.46,0.89)	0.674974	Central Latin America
167	0.94(0.79,1.09)	0.937658	Central Sub-Saharan Africa
5	0.77(0.66,0.89)	0.774209	East Asia
56	0.33(-0.09,0.76)	0.331654	Eastern Europe
174	0.35(0.21,0.50)	0.351039	Eastern Sub-Saharan Africa
1	0.38(0.34,0.41)	0.376818	Global
65	-0.35(-0.61,-0.10)	-0.353108	High-income Asia Pacific
100	0.78(0.64,0.92)	0.783851	High-income North America
44634	-0.40(-0.48,-0.33)	-0.401564	High-middle SDI
44635	-0.20(-0.28,-0.12)	-0.201586	High SDI
44636	1.84(1.81,1.88)	1.84208	Low-middle SDI
44637	0.76(0.67,0.86)	0.763432	Low SDI
44639	1.28(1.22,1.35)	1.28456	Middle SDI
138	1.53(1.39,1.67)	1.53364	North Africa and Middle East
21	0.28(0.23,0.33)	0.276788	Oceania
159	2.35(2.31,2.39)	2.35424	South Asia
9	1.38(1.27,1.49)	1.38081	Southeast Asia
96	-0.49(-0.77,-0.21)	-0.487535	Southern Latin America
192	1.76(1.49,2.04)	1.76424	Southern Sub-Saharan Africa
134	-0.13(-0.22,-0.04)	-0.134305	Tropical Latin America
73	-1.03(-1.17,-0.89)	-1.02929	Western Europe
199	0.14(0.05,0.22)	0.136595	Western Sub-Saharan Africa
