# Supplementary material for: Global burden and temporal trend of thyroid cancer associated with high BMI from 1990 to 2021
Source: PLoS One. 2026 Mar 20;21(3):e0343394. doi: 10.1371/journal.pone.0343394 (PMC13004390; doi:10.1371/journal.pone.0343394)
Supplement: S4 Table — (XLSX) [file pone.0343394.s004.xlsx]

## Sheet: Sheet1
ASMR
location_id	EAPCs	EAPC	location_name
160	2.10(NaN,NaN)	2.10137	Afghanistan
43	-0.96(NaN,NaN)	-0.96084	Albania
139	1.40(NaN,NaN)	1.39856	Algeria
298	0.69(NaN,NaN)	0.692051	American Samoa
74	-1.14(NaN,NaN)	-1.14449	Andorra
168	1.21(NaN,NaN)	1.21481	Angola
105	1.50(NaN,NaN)	1.49745	Antigua and Barbuda
97	-0.62(NaN,NaN)	-0.622074	Argentina
33	1.85(NaN,NaN)	1.84992	Armenia
71	0.51(NaN,NaN)	0.506847	Australia
75	-1.44(NaN,NaN)	-1.44215	Austria
34	-0.00(NaN,NaN)	-0.000435214	Azerbaijan
140	-0.00(NaN,NaN)	-0.0042273	Bahrain
161	1.52(NaN,NaN)	1.52139	Bangladesh
107	0.86(NaN,NaN)	0.862128	Barbados
57	1.09(NaN,NaN)	1.09233	Belarus
76	-1.07(NaN,NaN)	-1.07157	Belgium
108	1.81(NaN,NaN)	1.81185	Belize
200	-0.89(NaN,NaN)	-0.890058	Benin
305	-0.26(NaN,NaN)	-0.261183	Bermuda
162	0.86(NaN,NaN)	0.863067	Bhutan
121	0.73(NaN,NaN)	0.727687	Bolivia
44	-0.81(NaN,NaN)	-0.809637	Bosnia and Herzegovina
193	0.74(NaN,NaN)	0.741599	Botswana
135	0.06(NaN,NaN)	0.0620399	Brazil
66	0.09(NaN,NaN)	0.0902842	Brunei
45	-1.00(NaN,NaN)	-0.998266	Bulgaria
201	-0.89(NaN,NaN)	-0.894619	Burkina Faso
175	-0.22(NaN,NaN)	-0.215294	Burundi
10	1.53(NaN,NaN)	1.53419	Cambodia
202	-0.69(NaN,NaN)	-0.694487	Cameroon
101	-0.23(NaN,NaN)	-0.228776	Canada
203	4.44(NaN,NaN)	4.43981	Cape Verde
169	0.54(NaN,NaN)	0.538052	Central African Republic
204	-0.35(NaN,NaN)	-0.352186	Chad
98	-0.91(NaN,NaN)	-0.912629	Chile
6	0.63(NaN,NaN)	0.627631	China
125	0.15(NaN,NaN)	0.146157	Colombia
176	1.48(NaN,NaN)	1.48046	Comoros
170	0.63(NaN,NaN)	0.627398	Congo
320	-0.70(NaN,NaN)	-0.704621	Cook Islands
126	0.37(NaN,NaN)	0.373011	Costa Rica
205	0.50(NaN,NaN)	0.49849	Cote d'Ivoire
46	-1.95(NaN,NaN)	-1.94781	Croatia
109	1.90(NaN,NaN)	1.90307	Cuba
77	-1.91(NaN,NaN)	-1.91335	Cyprus
47	-2.26(NaN,NaN)	-2.25524	Czech Republic
171	1.16(NaN,NaN)	1.15876	Democratic Republic of the Congo
78	-0.77(NaN,NaN)	-0.766801	Denmark
177	1.36(NaN,NaN)	1.36303	Djibouti
110	0.57(NaN,NaN)	0.566658	Dominica
111	0.94(NaN,NaN)	0.937696	Dominican Republic
122	2.86(NaN,NaN)	2.86173	Ecuador
141	1.48(NaN,NaN)	1.47659	Egypt
127	0.50(NaN,NaN)	0.496031	El Salvador
172	1.48(NaN,NaN)	1.47563	Equatorial Guinea
178	1.56(NaN,NaN)	1.56445	Eritrea
58	0.14(NaN,NaN)	0.135064	Estonia
179	-0.47(NaN,NaN)	-0.473042	Ethiopia
25	0.71(NaN,NaN)	0.71106	Federated States of Micronesia
22	0.63(NaN,NaN)	0.629645	Fiji
79	-1.61(NaN,NaN)	-1.60976	Finland
80	-1.45(NaN,NaN)	-1.45337	France
173	0.50(NaN,NaN)	0.503619	Gabon
35	2.28(NaN,NaN)	2.27652	Georgia
81	-1.79(NaN,NaN)	-1.78703	Germany
207	1.54(NaN,NaN)	1.53642	Ghana
82	-0.29(NaN,NaN)	-0.287736	Greece
349	-0.84(NaN,NaN)	-0.84213	Greenland
112	0.60(NaN,NaN)	0.597092	Grenada
351	0.23(NaN,NaN)	0.231981	Guam
128	0.20(NaN,NaN)	0.20333	Guatemala
208	0.69(NaN,NaN)	0.688514	Guinea
209	-0.52(NaN,NaN)	-0.519784	Guinea-Bissau
113	1.11(NaN,NaN)	1.10835	Guyana
114	0.54(NaN,NaN)	0.543498	Haiti
129	1.89(NaN,NaN)	1.89483	Honduras
48	-2.11(NaN,NaN)	-2.11014	Hungary
83	-1.78(NaN,NaN)	-1.78008	Iceland
163	2.60(NaN,NaN)	2.59722	India
11	1.68(NaN,NaN)	1.67956	Indonesia
142	3.38(NaN,NaN)	3.3798	Iran
143	1.13(NaN,NaN)	1.13154	Iraq
84	-1.91(NaN,NaN)	-1.91093	Ireland
85	-1.40(NaN,NaN)	-1.39556	Israel
86	-1.48(NaN,NaN)	-1.4822	Italy
115	1.66(NaN,NaN)	1.6647	Jamaica
67	-0.44(NaN,NaN)	-0.44348	Japan
144	0.07(NaN,NaN)	0.067808	Jordan
36	-1.24(NaN,NaN)	-1.24204	Kazakhstan
180	2.29(NaN,NaN)	2.28746	Kenya
23	0.68(NaN,NaN)	0.677184	Kiribati
145	0.48(NaN,NaN)	0.480795	Kuwait
37	-0.43(NaN,NaN)	-0.425038	Kyrgyzstan
12	0.84(NaN,NaN)	0.84025	Laos
59	1.41(NaN,NaN)	1.4143	Latvia
146	0.09(NaN,NaN)	0.0853397	Lebanon
194	2.38(NaN,NaN)	2.37699	Lesotho
210	-0.50(NaN,NaN)	-0.497884	Liberia
147	1.50(NaN,NaN)	1.50281	Libya
60	1.11(NaN,NaN)	1.10915	Lithuania
87	-1.81(NaN,NaN)	-1.81339	Luxembourg
49	-0.50(NaN,NaN)	-0.498699	Macedonia
181	1.15(NaN,NaN)	1.15414	Madagascar
182	1.57(NaN,NaN)	1.57469	Malawi
13	0.79(NaN,NaN)	0.787776	Malaysia
14	-0.85(NaN,NaN)	-0.845277	Maldives
211	-0.05(NaN,NaN)	-0.0513243	Mali
88	-1.41(NaN,NaN)	-1.41241	Malta
24	0.91(NaN,NaN)	0.912456	Marshall Islands
212	-0.94(NaN,NaN)	-0.942749	Mauritania
183	-0.80(NaN,NaN)	-0.798607	Mauritius
130	0.89(NaN,NaN)	0.892923	Mexico
61	0.11(NaN,NaN)	0.108192	Moldova
367	0.06(NaN,NaN)	0.0636463	Monaco
38	-0.17(NaN,NaN)	-0.173208	Mongolia
50	0.84(NaN,NaN)	0.835384	Montenegro
148	1.15(NaN,NaN)	1.14637	Morocco
184	1.82(NaN,NaN)	1.82133	Mozambique
15	0.54(NaN,NaN)	0.544129	Myanmar
195	2.15(NaN,NaN)	2.14764	Namibia
369	1.26(NaN,NaN)	1.26227	Nauru
164	2.07(NaN,NaN)	2.07365	Nepal
89	-0.48(NaN,NaN)	-0.475966	Netherlands
72	-0.69(NaN,NaN)	-0.693818	New Zealand
131	0.98(NaN,NaN)	0.978606	Nicaragua
213	-1.03(NaN,NaN)	-1.03255	Niger
214	1.53(NaN,NaN)	1.52583	Nigeria
374	1.00(NaN,NaN)	0.998851	Niue
7	0.83(NaN,NaN)	0.828636	North Korea
376	1.33(NaN,NaN)	1.32742	Northern Mariana Islands
90	-0.62(NaN,NaN)	-0.617688	Norway
150	1.83(NaN,NaN)	1.82618	Oman
165	1.80(NaN,NaN)	1.80409	Pakistan
380	0.42(NaN,NaN)	0.419922	Palau
149	0.07(NaN,NaN)	0.0655791	Palestine
132	0.99(NaN,NaN)	0.994671	Panama
26	0.61(NaN,NaN)	0.605121	Papua New Guinea
136	0.98(NaN,NaN)	0.982905	Paraguay
123	0.75(NaN,NaN)	0.754542	Peru
16	1.54(NaN,NaN)	1.53751	Philippines
51	-2.58(NaN,NaN)	-2.57651	Poland
91	-1.64(NaN,NaN)	-1.6403	Portugal
385	-0.56(NaN,NaN)	-0.563361	Puerto Rico
151	-0.22(NaN,NaN)	-0.217772	Qatar
52	-0.73(NaN,NaN)	-0.72898	Romania
62	0.29(NaN,NaN)	0.288194	Russian Federation
185	0.02(NaN,NaN)	0.0172516	Rwanda
393	0.31(NaN,NaN)	0.305985	Saint Kitts and Nevis
116	0.05(NaN,NaN)	0.0547681	Saint Lucia
117	0.86(NaN,NaN)	0.858555	Saint Vincent and the Grenadines
27	0.33(NaN,NaN)	0.331192	Samoa
396	-1.78(NaN,NaN)	-1.78314	San Marino
215	1.70(NaN,NaN)	1.69859	Sao Tome and Principe
152	2.06(NaN,NaN)	2.0617	Saudi Arabia
216	-0.52(NaN,NaN)	-0.518319	Senegal
53	-0.23(NaN,NaN)	-0.233969	Serbia
186	0.33(NaN,NaN)	0.326596	Seychelles
217	-0.40(NaN,NaN)	-0.396989	Sierra Leone
69	-0.57(NaN,NaN)	-0.57207	Singapore
54	-1.06(NaN,NaN)	-1.06122	Slovakia
55	-2.03(NaN,NaN)	-2.0307	Slovenia
28	1.25(NaN,NaN)	1.24897	Solomon Islands
187	1.03(NaN,NaN)	1.03036	Somalia
196	1.35(NaN,NaN)	1.34704	South Africa
68	-0.28(NaN,NaN)	-0.275398	South Korea
435	1.34(NaN,NaN)	1.33501	South Sudan
92	-1.10(NaN,NaN)	-1.0966	Spain
17	-0.13(NaN,NaN)	-0.132137	Sri Lanka
522	1.81(NaN,NaN)	1.809	Sudan
118	0.15(NaN,NaN)	0.150928	Suriname
197	1.40(NaN,NaN)	1.40342	Swaziland
93	-0.89(NaN,NaN)	-0.891929	Sweden
94	-1.64(NaN,NaN)	-1.63723	Switzerland
153	2.50(NaN,NaN)	2.50373	Syria
8	0.22(NaN,NaN)	0.217885	Taiwan (Province of China)
39	-0.89(NaN,NaN)	-0.887791	Tajikistan
189	1.26(NaN,NaN)	1.25612	Tanzania
18	0.75(NaN,NaN)	0.750739	Thailand
106	1.01(NaN,NaN)	1.00805	The Bahamas
206	1.28(NaN,NaN)	1.27605	The Gambia
19	1.17(NaN,NaN)	1.17206	Timor-Leste
218	-0.18(NaN,NaN)	-0.180029	Togo
413	0.62(NaN,NaN)	0.621339	Tokelau
29	1.08(NaN,NaN)	1.0781	Tonga
119	0.29(NaN,NaN)	0.293112	Trinidad and Tobago
154	1.14(NaN,NaN)	1.1385	Tunisia
155	-0.13(NaN,NaN)	-0.128315	Turkey
40	-0.74(NaN,NaN)	-0.742126	Turkmenistan
416	0.78(NaN,NaN)	0.780103	Tuvalu
190	2.66(NaN,NaN)	2.65881	Uganda
63	0.64(NaN,NaN)	0.637844	Ukraine
156	0.96(NaN,NaN)	0.964312	United Arab Emirates
95	-0.45(NaN,NaN)	-0.453995	United Kingdom
102	0.85(NaN,NaN)	0.847011	United States
99	0.25(NaN,NaN)	0.252375	Uruguay
41	2.95(NaN,NaN)	2.9512	Uzbekistan
30	1.22(NaN,NaN)	1.22159	Vanuatu
133	1.16(NaN,NaN)	1.16247	Venezuela
20	2.72(NaN,NaN)	2.7195	Vietnam
422	-1.31(NaN,NaN)	-1.31324	Virgin Islands, U.S.
157	2.39(NaN,NaN)	2.38968	Yemen
191	2.48(NaN,NaN)	2.47755	Zambia
198	2.59(NaN,NaN)	2.59132	Zimbabwe
ASMR
location_id	EAPCs	EAPC	location_name
160	2.00(NaN,NaN)	1.99998	Afghanistan
43	-0.92(NaN,NaN)	-0.923132	Albania
139	1.56(NaN,NaN)	1.55737	Algeria
298	0.90(NaN,NaN)	0.903201	American Samoa
74	-1.02(NaN,NaN)	-1.01664	Andorra
168	1.15(NaN,NaN)	1.14521	Angola
105	1.38(NaN,NaN)	1.37851	Antigua and Barbuda
97	-0.59(NaN,NaN)	-0.586267	Argentina
33	1.75(NaN,NaN)	1.74769	Armenia
71	0.86(NaN,NaN)	0.863129	Australia
75	-1.26(NaN,NaN)	-1.25721	Austria
34	-0.08(NaN,NaN)	-0.0827716	Azerbaijan
140	0.02(NaN,NaN)	0.0155957	Bahrain
161	1.64(NaN,NaN)	1.64461	Bangladesh
107	0.78(NaN,NaN)	0.784163	Barbados
57	1.01(NaN,NaN)	1.00745	Belarus
76	-0.85(NaN,NaN)	-0.847213	Belgium
108	1.99(NaN,NaN)	1.9879	Belize
200	-0.88(NaN,NaN)	-0.87617	Benin
305	-0.06(NaN,NaN)	-0.0550594	Bermuda
162	0.78(NaN,NaN)	0.784435	Bhutan
121	0.60(NaN,NaN)	0.595726	Bolivia
44	-0.89(NaN,NaN)	-0.894307	Bosnia and Herzegovina
193	0.67(NaN,NaN)	0.669732	Botswana
135	0.05(NaN,NaN)	0.0520888	Brazil
66	0.10(NaN,NaN)	0.0991436	Brunei
45	-0.85(NaN,NaN)	-0.854906	Bulgaria
201	-0.85(NaN,NaN)	-0.853221	Burkina Faso
175	-0.33(NaN,NaN)	-0.332343	Burundi
10	1.41(NaN,NaN)	1.40704	Cambodia
202	-0.65(NaN,NaN)	-0.645658	Cameroon
101	-0.20(NaN,NaN)	-0.201667	Canada
203	4.92(NaN,NaN)	4.92454	Cape Verde
169	0.48(NaN,NaN)	0.47694	Central African Republic
204	-0.25(NaN,NaN)	-0.246939	Chad
98	-0.91(NaN,NaN)	-0.909155	Chile
6	0.75(NaN,NaN)	0.754168	China
125	0.17(NaN,NaN)	0.169798	Colombia
176	1.38(NaN,NaN)	1.38165	Comoros
170	0.61(NaN,NaN)	0.613645	Congo
320	-0.56(NaN,NaN)	-0.562368	Cook Islands
126	0.40(NaN,NaN)	0.401942	Costa Rica
205	0.54(NaN,NaN)	0.54439	Cote d'Ivoire
46	-1.89(NaN,NaN)	-1.89201	Croatia
109	1.82(NaN,NaN)	1.81825	Cuba
77	-1.49(NaN,NaN)	-1.48518	Cyprus
47	-2.09(NaN,NaN)	-2.08685	Czech Republic
171	1.05(NaN,NaN)	1.05351	Democratic Republic of the Congo
78	-0.98(NaN,NaN)	-0.982396	Denmark
177	1.36(NaN,NaN)	1.35611	Djibouti
110	0.65(NaN,NaN)	0.649866	Dominica
111	1.08(NaN,NaN)	1.07618	Dominican Republic
122	2.75(NaN,NaN)	2.74688	Ecuador
141	1.48(NaN,NaN)	1.48234	Egypt
127	0.57(NaN,NaN)	0.572855	El Salvador
172	1.37(NaN,NaN)	1.37358	Equatorial Guinea
178	1.44(NaN,NaN)	1.44298	Eritrea
58	-0.04(NaN,NaN)	-0.0439242	Estonia
179	-0.67(NaN,NaN)	-0.666286	Ethiopia
25	0.73(NaN,NaN)	0.730449	Federated States of Micronesia
22	0.47(NaN,NaN)	0.471316	Fiji
79	-1.50(NaN,NaN)	-1.49861	Finland
80	-0.94(NaN,NaN)	-0.942076	France
173	0.44(NaN,NaN)	0.444587	Gabon
35	2.24(NaN,NaN)	2.24027	Georgia
81	-1.59(NaN,NaN)	-1.59282	Germany
207	1.41(NaN,NaN)	1.4099	Ghana
82	-0.05(NaN,NaN)	-0.0490088	Greece
349	-0.96(NaN,NaN)	-0.958099	Greenland
112	0.39(NaN,NaN)	0.385006	Grenada
351	1.49(NaN,NaN)	1.48547	Guam
128	0.43(NaN,NaN)	0.43425	Guatemala
208	0.70(NaN,NaN)	0.703165	Guinea
209	-0.52(NaN,NaN)	-0.523057	Guinea-Bissau
113	1.25(NaN,NaN)	1.24698	Guyana
114	0.52(NaN,NaN)	0.520033	Haiti
129	1.72(NaN,NaN)	1.72484	Honduras
48	-2.07(NaN,NaN)	-2.0732	Hungary
83	-1.67(NaN,NaN)	-1.67082	Iceland
163	2.48(NaN,NaN)	2.47832	India
11	1.59(NaN,NaN)	1.58704	Indonesia
142	3.59(NaN,NaN)	3.5894	Iran
143	1.05(NaN,NaN)	1.05148	Iraq
84	-1.65(NaN,NaN)	-1.64828	Ireland
85	-1.33(NaN,NaN)	-1.33069	Israel
86	-1.51(NaN,NaN)	-1.50891	Italy
115	1.81(NaN,NaN)	1.81148	Jamaica
67	-0.53(NaN,NaN)	-0.525941	Japan
144	0.07(NaN,NaN)	0.0696008	Jordan
36	-1.50(NaN,NaN)	-1.50484	Kazakhstan
180	2.27(NaN,NaN)	2.27167	Kenya
23	0.58(NaN,NaN)	0.583567	Kiribati
145	0.39(NaN,NaN)	0.387208	Kuwait
37	-0.35(NaN,NaN)	-0.346604	Kyrgyzstan
12	0.77(NaN,NaN)	0.771248	Laos
59	1.20(NaN,NaN)	1.19702	Latvia
146	0.12(NaN,NaN)	0.121409	Lebanon
194	2.52(NaN,NaN)	2.51739	Lesotho
210	-0.34(NaN,NaN)	-0.336687	Liberia
147	1.66(NaN,NaN)	1.65798	Libya
60	0.89(NaN,NaN)	0.89456	Lithuania
87	-1.87(NaN,NaN)	-1.86755	Luxembourg
49	-0.73(NaN,NaN)	-0.731623	Macedonia
181	1.10(NaN,NaN)	1.0984	Madagascar
182	1.49(NaN,NaN)	1.48677	Malawi
13	0.80(NaN,NaN)	0.796009	Malaysia
14	-0.98(NaN,NaN)	-0.980498	Maldives
211	-0.01(NaN,NaN)	-0.0120483	Mali
88	-1.12(NaN,NaN)	-1.11975	Malta
24	1.09(NaN,NaN)	1.09266	Marshall Islands
212	-0.83(NaN,NaN)	-0.827748	Mauritania
183	-0.66(NaN,NaN)	-0.661677	Mauritius
130	1.09(NaN,NaN)	1.0949	Mexico
61	0.24(NaN,NaN)	0.244449	Moldova
367	0.20(NaN,NaN)	0.202362	Monaco
38	-0.23(NaN,NaN)	-0.230465	Mongolia
50	0.59(NaN,NaN)	0.585791	Montenegro
148	1.17(NaN,NaN)	1.1683	Morocco
184	1.83(NaN,NaN)	1.83355	Mozambique
15	0.38(NaN,NaN)	0.381851	Myanmar
195	2.08(NaN,NaN)	2.07746	Namibia
369	1.19(NaN,NaN)	1.18574	Nauru
164	2.12(NaN,NaN)	2.11745	Nepal
89	-0.39(NaN,NaN)	-0.386433	Netherlands
72	-0.49(NaN,NaN)	-0.494578	New Zealand
131	1.03(NaN,NaN)	1.02973	Nicaragua
213	-0.98(NaN,NaN)	-0.978808	Niger
214	1.59(NaN,NaN)	1.59186	Nigeria
374	1.10(NaN,NaN)	1.09549	Niue
7	0.85(NaN,NaN)	0.851171	North Korea
376	1.27(NaN,NaN)	1.2733	Northern Mariana Islands
90	-0.67(NaN,NaN)	-0.673814	Norway
150	1.86(NaN,NaN)	1.86443	Oman
165	1.83(NaN,NaN)	1.82974	Pakistan
380	0.38(NaN,NaN)	0.379544	Palau
149	0.04(NaN,NaN)	0.0403872	Palestine
132	0.83(NaN,NaN)	0.826012	Panama
26	0.61(NaN,NaN)	0.608318	Papua New Guinea
136	1.00(NaN,NaN)	0.995825	Paraguay
123	0.78(NaN,NaN)	0.779248	Peru
16	1.51(NaN,NaN)	1.51328	Philippines
51	-2.85(NaN,NaN)	-2.85281	Poland
91	-1.31(NaN,NaN)	-1.30517	Portugal
385	-0.20(NaN,NaN)	-0.203294	Puerto Rico
151	0.02(NaN,NaN)	0.0214869	Qatar
52	-0.77(NaN,NaN)	-0.770881	Romania
62	0.18(NaN,NaN)	0.179262	Russian Federation
185	-0.24(NaN,NaN)	-0.243687	Rwanda
393	0.11(NaN,NaN)	0.113153	Saint Kitts and Nevis
116	0.15(NaN,NaN)	0.149141	Saint Lucia
117	1.13(NaN,NaN)	1.12576	Saint Vincent and the Grenadines
27	0.51(NaN,NaN)	0.512821	Samoa
396	-1.51(NaN,NaN)	-1.51306	San Marino
215	1.80(NaN,NaN)	1.8044	Sao Tome and Principe
152	2.41(NaN,NaN)	2.41338	Saudi Arabia
216	-0.53(NaN,NaN)	-0.529565	Senegal
53	-0.05(NaN,NaN)	-0.050119	Serbia
186	0.27(NaN,NaN)	0.267403	Seychelles
217	-0.18(NaN,NaN)	-0.175234	Sierra Leone
69	-0.84(NaN,NaN)	-0.835943	Singapore
54	-1.10(NaN,NaN)	-1.09731	Slovakia
55	-2.17(NaN,NaN)	-2.17258	Slovenia
28	1.33(NaN,NaN)	1.33437	Solomon Islands
187	0.96(NaN,NaN)	0.958816	Somalia
196	1.11(NaN,NaN)	1.11268	South Africa
68	-0.24(NaN,NaN)	-0.237073	South Korea
435	1.39(NaN,NaN)	1.38511	South Sudan
92	-1.15(NaN,NaN)	-1.14888	Spain
17	-0.06(NaN,NaN)	-0.0557951	Sri Lanka
522	1.83(NaN,NaN)	1.83108	Sudan
118	0.26(NaN,NaN)	0.257564	Suriname
197	1.49(NaN,NaN)	1.49318	Swaziland
93	-0.98(NaN,NaN)	-0.979199	Sweden
94	-1.84(NaN,NaN)	-1.83851	Switzerland
153	2.51(NaN,NaN)	2.50788	Syria
8	0.45(NaN,NaN)	0.446075	Taiwan (Province of China)
39	-0.87(NaN,NaN)	-0.873445	Tajikistan
189	1.19(NaN,NaN)	1.19236	Tanzania
18	0.97(NaN,NaN)	0.971343	Thailand
106	0.98(NaN,NaN)	0.982961	The Bahamas
206	1.38(NaN,NaN)	1.37604	The Gambia
19	1.20(NaN,NaN)	1.20201	Timor-Leste
218	-0.17(NaN,NaN)	-0.168237	Togo
413	0.76(NaN,NaN)	0.764209	Tokelau
29	1.05(NaN,NaN)	1.04805	Tonga
119	0.54(NaN,NaN)	0.540303	Trinidad and Tobago
154	1.34(NaN,NaN)	1.34145	Tunisia
155	-0.06(NaN,NaN)	-0.0626284	Turkey
40	-0.69(NaN,NaN)	-0.693006	Turkmenistan
416	0.83(NaN,NaN)	0.833983	Tuvalu
190	2.75(NaN,NaN)	2.74532	Uganda
63	0.79(NaN,NaN)	0.786954	Ukraine
156	0.53(NaN,NaN)	0.534001	United Arab Emirates
95	-0.37(NaN,NaN)	-0.374598	United Kingdom
102	0.89(NaN,NaN)	0.887852	United States
99	0.33(NaN,NaN)	0.334148	Uruguay
41	2.86(NaN,NaN)	2.85565	Uzbekistan
30	1.32(NaN,NaN)	1.31825	Vanuatu
133	1.20(NaN,NaN)	1.19902	Venezuela
20	2.88(NaN,NaN)	2.88037	Vietnam
422	-0.86(NaN,NaN)	-0.859428	Virgin Islands, U.S.
157	2.41(NaN,NaN)	2.41322	Yemen
191	2.46(NaN,NaN)	2.45587	Zambia
198	2.82(NaN,NaN)	2.82014	Zimbabwe
